# Supplementary material for: Photorespiratory Bypasses Lead to Increased Growth in Arabidopsis thaliana: Are Predictions Consistent with Experimental Evidence?
Source: Front Bioeng Biotechnol. 2016 Apr 7;4:31. doi: 10.3389/fbioe.2016.00031 (PMC4823303; doi:10.3389/fbioe.2016.00031)
Supplement: Supplementary file 1 [file Table_1.XLSX]

## Sheet: Arnold and Nikoloski - Maier
			no ratio fixation						c/o = 3:2 (before and after bypass introduction)						c/o = 4:1 (before and after bypass introduction)
Result reported for this reactions included (all scenarios):			Biomass optimal growth (biomass without bypass 0.0051)						Biomass optimal growth (biomass without bypass 0.0020)						Biomass optimal growth (biomass without bypass 0.0036)
Maier 1: 2 * H2O2 => O2 + H2O (irreversible)			increase of biomass through bypass 0.02%						increase of biomass through bypass 0.0039%						increase of biomass through bypass 0.007%
Maier 2: Actyl-CoA + H2O + glyoxylate => S-malate + CoA (reversible)"			MS rev						MS rev						MS rev
			min flux		max flux				min flux		max flux				min flux		max flux
			without bypass	with Maier et al. Bypass	without bypass	with Maier et al. Bypass	fold-change max		without bypass	with Maier et al. Bypass	without bypass	with Maier et al. Bypass	change max flux		without bypass	with Maier et al. Bypass	without bypass	with Maier et al. Bypass	change max flux
Reaction/ enzyme	EC number	in model
Ribulose-1,5-bisphosphate carboxylase	4.1.1.39	y	100.932	100.948	100.932	100.948	1.00016		58.4711	58.4734	58.5	58.4734	0.999545		78.9952	79.0012	80.3334	80.3327	0.999992
Ribulose-1,5-bisphosphate oxygenase	4.1.1.39	y	0.0103762	0	0.0103776	1.34729e-06	0.000129827		38.9807	38.9823	39	38.9823	0.999545		19.7488	19.7503	20.0834	20.0832	0.999992
Phosphoglycolate phosphatase	3.1.3.18	y	0.0103762	0	0.0103776	1.34729e-06	0.000129827		38.9807	38.9823	39	38.9823	0.999545		19.7488	19.7503	20.0834	20.0832	0.999992
Glycolate oxidase	1.1.3.15	y	0	0	1.34756e-06	1.34729e-06	0.999796		38.9766	38.9822	39	38.9823	0.999545		19.7415	19.7397	20.076	20.0832	1.00036
Catalase	1.11.1.6	y	0	0	6.73782e-07	6.73644e-07	0.999795		19.4883	19.4911	19.5	19.4911	0.999545		9.8707	9.8699	10.038	10.0416	1.00036
Glycine transaminase	2.6.1.4	y	0	0	1.34756e-06	1.34729e-06	0.999794		18.8168	18.8216	18.8	18.8216	1.00115		8.767	8.7752	9.33656	9.34191	1.00057
Glycine dehydrogenase (decarboxylating)	1.4.4.2	y	1.69776	1.69292	1.69777	1.69294	0.997153		20.5913	20.5921	20.6	20.5921	0.999615		11.5014	11.5032	11.7244	11.7251	1.00006
Aminomethyltransferase	2.1.2.10	y	1.69776	1.69292	1.69777	1.69294	0.997153		20.5913	20.5921	20.6	20.5921	0.999615		11.5014	11.5032	11.7244	11.7251	1.00006
Dihydrolipoyl dehydrogenase	1.8.1.4	y	1.69776	1.69292	1.69777	1.69294	0.997153		20.5913	20.5921	20.6	20.5921	0.999615		11.5014	11.5032	11.7244	11.7251	1.00006
Glycine hydroxymethyltransferase	2.1.2.1	y	1.69776	1.69292	1.69777	1.69294	0.997153		20.5913	20.5921	20.6	20.5921	0.999615		11.5014	11.5032	11.7244	11.7251	1.00006
Serine-glyoxylate transaminase	2.6.1.45	y	0	0	1.34756e-06	1.34729e-06	0.999794		20.1598	20.1606	20.2	20.1606	0.998051		10.7395	10.7413	10.9984	10.9989	1.00005
Glycerate dehydrogenase	1.1.1.29	y	0	0	1.34756e-06	1.34729e-06	0.999794		20.1598	20.1606	20.2	20.1606	0.998051		10.7395	10.7413	10.9984	10.9989	1.00005
Hydroxypyruvate reductase	1.1.1.81	not in the model	0	0	0	0
Glycerate kinase	2.7.1.31	y	0	0	8.08538e-06	8.08373e-06	0.999797		20.1598	20.1606	20.2	20.1606	0.998051		10.7395	10.7413	11.002	11.0025	1.00005
Glutamine synthetase	6.3.1.2	y	11.6801	11.6721	11.6801	11.6722	0.999321		6.362	6.3581	6.4	6.35814	0.99346		9.2973	9.2979	10.8586	10.8514	0.999345
Glutamate synthase (ferrodoxin-dependent)	1.4.7.1	y	0	0	221.417	221.42	1.00001		0	0	234	234.031	1.00013		0	0	221.956	221.953	0.999988
Glutamate synthase (NADH-dependent)	1.4.1.14	y	0	0	1000	1000	1		0	0	1000	1000	1		0	0	1000	1000	1
Maier 1 - Catalase	1.11.1.16			0		4.87811e-07				0		2.64383e-06				0		0.0171732
Maier 2 - malate synthase (MS)	2.3.3.9			-0.0103806		-0.0103774				-0.0041		-0.00413378				-0.0554		0.0270368
Results Maier bypass reversible: the same as MS reversible for no ratio fixation, c/o ratio of 3:2 as well as c/o ratio 4:1
Result s Maier bypass irreversible: zero change in biomass for no ratio fixation, c/o ratio of 3:2 and 4:1
			Biomass carbon limiting (biomass without bypass 0.0055)						Biomass carbon limiting (biomass without bypass 0.0022)						Biomass carbon limiting (biomass without bypass 0.0039)
			increase of biomass through bypass 0.023%						increase of biomass through bypass 0.0042%						increase of biomass through bypass 0.0075%
			MS rev
			min flux		max flux				min flux		max flux				min flux		max flux
			without bypass	with Maier et al. Bypass	without bypass	with Maier et al. Bypass	change max flux		without bypass	with Maier et al. Bypass	without bypass	with Maier et al. Bypass	change max flux		without bypass	with Maier et al. Bypass	without bypass	with Maier et al. Bypass	change max flux
Reaction/ enzyme	EC number	in model
Ribulose-1,5-bisphosphate carboxylase	4.1.1.39	y	101.001	101.018	101.001	101.018	1.00017		58.3931	58.3956	58.3931	58.3956	1.00004		78.9263	78.9328	80.4134	80.4127	0.999991
Ribulose-1,5-bisphosphate oxygenase	4.1.1.39	y	0.0111843	0	0.0111856	1.24992e-06	0.000111744		38.9287	38.9304	38.9288	38.9304	1.00004		19.7316	19.7332	20.1034	20.1032	0.999991
Phosphoglycolate phosphatase	3.1.3.18	y	0.0111843	0	0.0111856	1.24992e-06	0.000111744		38.9287	38.9304	38.9288	38.9304	1.00004		19.7316	19.7332	20.1034	20.1032	0.999991
Glycolate oxidase	1.1.3.15	y	0	0	1.2502e-06	1.24992e-06	0.999774		38.9243	38.9304	38.9243	38.9304	1.00016		19.7237	19.7214	20.0955	20.1032	1.00038
Catalase	1.11.1.6	y	0	0	6.25101e-07	6.25e-07	0.999774		19.4621	19.4652	19.4621	19.4652	1.00016		9.86186	9.86072	10.0477	10.0516	1.00038
Glycine transaminase	2.6.1.4	y	0	0	1.25021e-06	1.24992e-06	0.999773		18.6983	18.7035	18.6983	18.7036	1.00028		8.62155	8.63035	9.25446	9.26022	1.00062
Glycine dehydrogenase (decarboxylating)	1.4.4.2	y	1.86101	1.85583	1.86102	1.85584	0.99722		20.6444	20.6453	20.6444	20.6453	1.00004		11.5795	11.5815	11.8273	11.8281	1.00007
Aminomethyltransferase	2.1.2.10	y	1.86101	1.85583	1.86102	1.85584	0.99722		20.6444	20.6453	20.6444	20.6453	1.00004		11.5795	11.5815	11.8273	11.8281	1.00007
Dihydrolipoyl dehydrogenase	1.8.1.4	y	1.86101	1.85583	1.86102	1.85584	0.99722		20.6444	20.6453	20.6444	20.6453	1.00004		11.5795	11.5815	11.8273	11.8281	1.00007
Glycine hydroxymethyltransferase	2.1.2.1	y	1.86101	1.85583	1.86102	1.85584	0.99722		20.6444	20.6453	20.6444	20.6453	1.00004		11.5795	11.5815	11.8273	11.8281	1.00007
Serine-glyoxylate transaminase	2.6.1.45	y	0	0	1.2502e-06	1.24992e-06	0.999774		20.226	20.2268	20.226	20.2268	1.00004		10.841	10.843	11.1287	11.1293	1.00005
Glycerate dehydrogenase	1.1.1.29	y	0	0	1.2502e-06	1.24992e-06	0.999774		20.226	20.2268	20.226	20.2268	1.00004		10.841	10.843	11.1287	11.1293	1.00005
Hydroxypyruvate reductase	1.1.1.81	not in the model
Glycerate kinase	2.7.1.31	y	0	0	7.50121e-06	7.49953e-06	0.999776		20.226	20.2268	20.226	20.2268	1.00004		10.841	10.843	11.1326	11.1332	1.00005
Glutamine synthetase	6.3.1.2	y	11.8336	11.8251	11.8337	11.8252	0.99928		6.47856	6.47437	6.47858	6.47439	0.999354		9.21417	9.21486	10.9491	10.9415	0.999301
Glutamate synthase (ferrodoxin-dependent)	1.4.7.1	y	0	0	221.834	221.837	1.00001		0	0	234.424	234.424	0.999997		0	0	222.686	222.683	0.999987
Glutamate synthase (NADH-dependent)	1.4.1.14	y	0	0	1000	1000	1		0	0	1000	1000	1		0	0	1000	1000	1
Maier 1 - Catalase	1.11.1.16			0		4.52557e-07				0		2.45493e-06				0		0.0190869
Maier 2 - malate synthase	2.3.3.9			-0.0111889		-0.011186				-0.00445954		-0.00445266				-0.0613099		0.0303072
Results Maier bypass reversible: the same as MS reversible for no ratio fixation, c/o ratio of 3:2 as well as c/o ratio 4:1
Result s Maier bypass irreversible: zero change in biomass for no ratio fixation, c/o ratio of 3:2 and 4:1
			Biomass nitrogen limiting (biomass without bypass 0.0039)						Biomass nitrogen limiting (biomass without bypass 0.0016)						Biomass nitrogen limiting (biomass without bypass 0.0027)
			increase of biomass through bypass 0.017%						increase of biomass through bypass 0.0031%						increase of biomass through bypass 0.11%
			MS rev						MS rev						MS rev
			min flux		max flux				min flux		max flux				min flux		max flux
			without bypass	with Maier et al. Bypass	without bypass	with Maier et al. Bypass	change max flux		without bypass	with Maier et al. Bypass	without bypass	with Maier et al. Bypass	change max flux		without bypass	with Maier et al. Bypass	without bypass	with Maier et al. Bypass	change max flux
Reaction/ enzyme	EC number	in model
Ribulose-1,5-bisphosphate carboxylase	4.1.1.39	y	100.258	100.27	100.258	100.27	1.00013		58.6417	58.6435	58.6417	58.6435	1.00003		78.3167	78.4018	79.9133	79.6604	0.996836
Ribulose-1,5-bisphosphate oxygenase	4.1.1.39	y	0.00834103	0	0.00834281	1.77705e-06	0.000213004		39.0945	39.0957	39.0945	39.0957	1.00003		19.5792	19.6005	19.9783	19.9151	0.996836
Phosphoglycolate phosphatase	3.1.3.18	y	0.00834103	0	0.00834281	1.77705e-06	0.000213004		39.0945	39.0957	39.0945	39.0957	1.00003		19.5792	19.6005	19.9783	19.9151	0.996836
Glycolate oxidase	1.1.3.15	y	0	0	1.77735e-06	1.77705e-06	0.999835		39.0911	39.0957	39.0911	39.0957	1.00012		19.5385	19.5704	19.9724	19.9151	0.99713
Catalase	1.11.1.6	y	0	0	8.88674e-07	8.88528e-07	0.999836		19.5455	19.5478	19.5456	19.5478	1.00012		9.76923	9.78519	9.98621	9.95756	0.99713
Glycine transaminase	2.6.1.4	y	0	0	1.77735e-06	1.77706e-06	0.999836		19.0776	19.0816	19.0777	19.0816	1.00021		8.70413	8.9331	10.0161	9.50657	0.949131
Glycine dehydrogenase (decarboxylating)	1.4.4.2	y	1.26851	1.26455	1.26853	1.26457	0.99688		20.5171	20.5177	20.5171	20.5177	1.00003		11.2235	11.2924	11.5213	11.5079	0.99884
Aminomethyltransferase	2.1.2.10	y	1.26851	1.26455	1.26853	1.26457	0.99688		20.5171	20.5177	20.5171	20.5177	1.00003		11.2235	11.2924	11.5213	11.5079	0.99884
Dihydrolipoyl dehydrogenase	1.8.1.4	y	1.26851	1.26455	1.26853	1.26457	0.99688		20.5171	20.5177	20.5171	20.5177	1.00003		11.2235	11.2924	11.5213	11.5079	0.99884
Glycine hydroxymethyltransferase	2.1.2.1	y	1.26851	1.26455	1.26853	1.26457	0.99688		20.5171	20.5177	20.5171	20.5177	1.00003		11.2235	11.2924	11.5213	11.5079	0.99884
Serine-glyoxylate transaminase	2.6.1.45	y	0	0	1.77735e-06	1.77706e-06	0.999836		20.0134	20.014	20.0134	20.0141	1.00003		9.95634	10.4085	10.8846	10.6828	0.981463
Glycerate dehydrogenase	1.1.1.29	y	0	0	1.77735e-06	1.77706e-06	0.999836		20.0134	20.014	20.0134	20.0141	1.00003		9.95634	10.4085	10.8846	10.6828	0.981463
Hydroxypyruvate reductase	1.1.1.81	not in the model
Glycerate kinase	2.7.1.31	y	0	0	1.06641e-05	1.06623e-05	0.999834		20.0134	20.014	20.0135	20.0141	1.00003		9.95634	10.4085	10.8875	10.6858	0.981468
Glutamine synthetase	6.3.1.2	y	12.51	12.5038	12.51	12.5038	0.999501		6.88813	6.88498	6.88817	6.88501	0.999543		10.2112	10.6128	12.5961	12.1767	0.966702
Glutamate synthase (ferrodoxin-dependent)	1.4.7.1	y	0	0	219.37	219.371	1.00001		0	0	230.624	230.623	0.999997		0	0	220.26	219.73	0.997594
Glutamate synthase (NADH-dependent)	1.4.1.14	y	0	0	1000	1000	1		0	0	1000	1000	1		0	0	1000	1000	1
Maier 1 - Catalase	1.11.1.16			0		6.43417e-07				0		3.4454e-06				0		0.0227653
Maier 2 - malate synthase	2.3.3.9			-0.00834531		-0.00834115				-0.00337018		-0.00336053				-0.0342117		0.0396218
															Biomass nitrogen limiting (biomass without bypass 0.0027)
Results Maier bypass reversible: the same as MS reversible for no ratio fixation, c/o ratio of 3:2 and 4:1															increase of biomass through bypass 0.14%
Result s Maier bypass irreversible: zero change in biomass for no ratio fixation, c/o ratio of 3:2															irrev
															min flux		max flux
											Reaction/ enzyme	EC number	in model		without bypass	with Maier et al. Bypass	without bypass	with Maier et al. Bypass	change max flux
											Ribulose-1,5-bisphosphate carboxylase	4.1.1.39	y		78.3167	78.4885	79.9133	78.4886	0.982172
											Ribulose-1,5-bisphosphate oxygenase	4.1.1.39	y		19.5792	19.6221	19.9783	19.6222	0.982172
											Phosphoglycolate phosphatase	3.1.3.18	y		19.5792	19.6221	19.9783	19.6222	0.982172
											Glycolate oxidase	1.1.3.15	y		19.5385	19.6162	19.9724	19.6162	0.982166
											Catalase	1.11.1.6	y		9.76923	9.80811	9.98621	9.80812	0.982166
											Glycine transaminase	2.6.1.4	y		8.70413	9.00484	10.0161	9.0049	0.899044
											Glycine dehydrogenase (decarboxylating)	1.4.4.2	y		11.2235	11.4954	11.5213	11.4955	0.99776
											Aminomethyltransferase	2.1.2.10	y		11.2235	11.4954	11.5213	11.4955	0.99776
											Dihydrolipoyl dehydrogenase	1.8.1.4	y		11.2235	11.4954	11.5213	11.4955	0.99776
											Glycine hydroxymethyltransferase	2.1.2.1	y		11.2235	11.4954	11.5213	11.4955	0.99776
											Serine-glyoxylate transaminase	2.6.1.45	y		9.95634	10.6113	10.8846	10.6114	0.9749
											Glycerate dehydrogenase	1.1.1.29	y		9.95634	10.6113	10.8846	10.6114	0.9749
											Hydroxypyruvate reductase	1.1.1.81	not in the model
											Glycerate kinase	2.7.1.31	y		9.95634	10.6113	10.8875	10.6114	0.974637
											Glutamine synthetase	6.3.1.2	y		10.2112	12.0186	12.5961	12.0188	0.954167
											Glutamate synthase (ferrodoxin-dependent)	1.4.7.1	y		0	0	220.26	219.541	0.996735
											Glutamate synthase (NADH-dependent)	1.4.1.14	y		0	0	1000	1000	1
											Maier 1 - Catalase	1.11.1.16				0		0.00295765
											Maier 2 - malate synthase	2.3.3.9				0		4.58007e-06
