# Supplementary material for: Photorespiratory Bypasses Lead to Increased Growth in Arabidopsis thaliana: Are Predictions Consistent with Experimental Evidence?
Source: Front Bioeng Biotechnol. 2016 Apr 7;4:31. doi: 10.3389/fbioe.2016.00031 (PMC4823303; doi:10.3389/fbioe.2016.00031)
Supplement: Supplementary file 2 [file Table_2.XLSX]

## Sheet: Mintz-Oron - Maier
reactions included:
Maier 1: 2 * H2O2 => O2 + H2O
Maier 2: Actyl-CoA + H2O + glyoxylate => S-malate + CoA			no ratio fixation						c/o = 3:2 (before and after bypass introduction)						c/o = 4:1 (before and after bypass introduction)
			biomass without bypass 330.9460						biomass without bypass 330.9460						biomass without bypass 330.9460
			irrev						irrev						irrev
			increase of biomass through bypass 1.0125%						increase of biomass through bypass 1.0125%						increase of biomass through bypass 1.0125%
			min flux		max flux				min flux		max flux				min flux		max flux
			without bypass	with Maier et al. Bypass	without bypass	with Maier et al. Bypass	change max flux		without bypass	with Maier et al. Bypass	without bypass	with Maier et al. Bypass	change max flux		without bypass	with Maier et al. Bypass	without bypass	with Maier et al. Bypass	change max flux
Reaction/ enzyme	EC number	in model
Ribulose-1,5-bisphosphate carboxylase	4.1.1.39	y	0	0	1.3903e-08	2.7428e-08	1.97281		0	0	1.4e-08	2.6524e-08	1.89417		0	0	1.4e-08	2.7426e-08	1.953
Ribulose-1,5-bisphosphate oxygenase	4.1.1.39	y	0	0	3.189e-09	9.357e-09	2.93415		0	0	3.215e-09	9e-09	2.81306		0	0	3.226e-09	9.348e-09	2.89771
Phosphoglycolate phosphatase	3.1.3.18	y	0	0	3.189e-09	9.357e-09	2.93415		0	0	3.215e-09	9e-09	2.81306		0	0	3.226e-09	9.348e-09	2.89771
Glycolate oxidase	1.1.3.15	y	0	0	7.8e-10	1e-09	1.26026		0	0	7.86e-10	1e-09	1.23791		0	0	7.88e-10	1e-09	1.24746
Catalase	1.11.1.6	y	0	0	3.75e-10	5.1e-10	1.36		0	0	3.78e-10	4.94e-10	1.30688		0	0	3.79e-10	5.1e-10	1.34565
Glycine transaminase	2.6.1.4	y	-1000	-1000	1000	1000	1		-1000	-1000	1000	1000	1		-1000	-1000	1000	1000	1
Glycine dehydrogenase (decarboxylating)	1.4.4.2	not in the model
Aminomethyltransferase	2.1.2.10	not in the model
Dihydrolipoyl dehydrogenase	1.8.1.4	not in the model
Glycine hydroxymethyltransferase	2.1.2.1	y	0	0	1.749e-09	2e-09	1.16467		0	0	1.766e-09	2e-09	1.11325		0	0	1.78e-09	2e-09	1.14213
Serine-glyoxylate transaminase	2.6.1.45	y	-1000	-1000	1000	1000	1		-1000	-1000	1000	1000	1		-1000	-1000	1000	1000	1
Glycerate dehydrogenase	1.1.1.29	not in the model
Hydroxypyruvate reductase	1.1.1.81	y	-1000	-1000	1000	1000	1		-1000	-1000	1000	1000	1		-1000	-1000	1000	1000	1
Glycerate kinase	2.7.1.31	y	-1000	-1000	-1000	-1000	1		-1000	-1000	-1000	-1000	1		-1000	-1000	-1000	-1000	1
Glutamine synthetase	6.3.1.2	y	-262	-48.2478	-262.024	-48.2478	0.184135		-262.024	-48.2478	-262.024	-48.2478	0.184135		-262.024	-48.2478	-262.024	-48.2478	0.184135
Glutamate synthase (ferrodoxin-dependent)	1.4.7.1	y	0	0	9.549e-09	1.6133e-08	1.6895		0	0	9.617e-09	1.5596e-08	1.62171		0	0	9.656e-09	1.6129e-08	1.67036
Glutamate synthase (NADH-dependent)	1.4.1.14	y	0	0	1.1592e-08	2.3675e-08	2.04236		0	0	1.1668e-08	2.2848e-08	1.95818		0	0	1.1711e-08	2.3663e-08	2.02058
Maier 1 - Catalase	1.11.1.16			798.849		798.849				798.849		798.849				798.849		798.849
Maier 2 - malate synthase (MS)	2.3.3.9			0		5.3469e-08				0		5.3394e-08				0		5.3341e-08
			MS rev						MS rev						MS rev
			biomass without bypass 330.9460						biomass without bypass 330.9460						biomass without bypass 330.9460
			increase of biomass through bypass 1.0125%						increase of biomass through bypass 1.0125%						increase of biomass through bypass 1.0125%
			min flux		max flux				min flux		max flux				min flux		max flux
			without bypass	with Maier et al. Bypass	without bypass	with Maier et al. Bypass	change max flux		without bypass	with Maier et al. Bypass	without bypass	with Maier et al. Bypass	change max flux		without bypass	with Maier et al. Bypass	without bypass	with Maier et al. Bypass	change max flux
Reaction/ enzyme	EC number	in model
Ribulose-1,5-bisphosphate carboxylase	4.1.1.39	y	0	0	1.3903e-08	2.7432e-08	1.9731		0	0	1.4e-08	2.7422e-08	1.95829		0	0	1.4e-08	2.7464e-08	1.95571
Ribulose-1,5-bisphosphate oxygenase	4.1.1.39	y	0	0	3.189e-09	9.341e-09	2.92913		0	0	3.215e-09	9.354e-09	2.90949		0	0	3.226e-09	9.363e-09	2.90236
Phosphoglycolate phosphatase	3.1.3.18	y	0	0	3.189e-09	9.341e-09	2.92913		0	0	3.215e-09	9.354e-09	2.90949		0	0	3.226e-09	9.363e-09	2.90236
Glycolate oxidase	1.1.3.15	y	0	0	7.8e-10	1e-09	1.28077		0	0	7.86e-10	1e-09	1.27354		0	0	7.88e-10	1e-09	1.27284
Catalase	1.11.1.6	y	0	0	3.75e-10	5.1e-10	1.36		0	0	3.78e-10	5.16e-10	1.36508		0	0	3.79e-10	5.1e-10	1.34565
Glycine transaminase	2.6.1.4	y	-1000	-1000	1000	1000	1		-1000	-1000	1000	1000	1		-1000	-1000	1000	1000	1
Glycine dehydrogenase (decarboxylating)	1.4.4.2	not in the model
Aminomethyltransferase	2.1.2.10	not in the model
Dihydrolipoyl dehydrogenase	1.8.1.4	not in the model
Glycine hydroxymethyltransferase	2.1.2.1	y	0	0	1.749e-09	2e-09	1.16181		0	0	1.766e-09	2e-09	1.15062		0	0	1.78e-09	2e-09	1.14326
Serine-glyoxylate transaminase	2.6.1.45	y	-1000	-1000	1000	1000	1		-1000	-1000	1000	1000	1		-1000	-1000	1000	1000	1
Glycerate dehydrogenase	1.1.1.29	not in the model
Hydroxypyruvate reductase	1.1.1.81	y	-1000	-1000	1000	1000	1		-1000	-1000	1000	1000	1		-1000	-1000	1000	1000	1
Glycerate kinase	2.7.1.31	y	-1000	-1000	-1000	-1000	1		-1000	-1000	-1000	-1000	1		-1000	-1000	-1000	-1000	1
Glutamine synthetase	6.3.1.2	y	-262.024	-48.2478	-262.024	-48.2478	0.184135		-262.024	-48.2478	-262.024	-48.2478	0.184135		-262.024	-48.2478	-262.024	-48.2478	0.184135
Glutamate synthase (ferrodoxin-dependent)	1.4.7.1	y	0	0	9.549e-09	1.6125e-08	1.68866		0	0	9.617e-09	1.6122e-08	1.67641		0	0	9.656e-09	1.6149e-08	1.67243
Glutamate synthase (NADH-dependent)	1.4.1.14	y	0	0	1.1592e-08	2.3657e-08	2.0408		0	0	1.1668e-08	2.3608e-08	2.02331		0	0	1.1711e-08	2.3692e-08	2.02306
Maier 1 - Catalase	1.11.1.16			798.849		798.849				798.849		798.849				798.849		798.849
Maier 2 - malate synthase	2.3.3.9			-1.702e-07		5.3421e-08				-1.702e-07		5.3421e-08				-1.702e-07		5.3421e-08
			rev/irr						rev/irr						rev/irr
			biomass without bypass 330.9460						biomass without bypass 330.9460						biomass without bypass 330.9460
			increase of biomass through bypass 1.0125%						increase of biomass through bypass 1.0125%						increase of biomass through bypass 1.0125%
			min flux		max flux				min flux		max flux				min flux		max flux
			without bypass	with Maier et al. Bypass	without bypass	with Maier et al. Bypass	change max flux		without bypass	with Maier et al. Bypass	without bypass	with Maier et al. Bypass	change max flux		without bypass	with Maier et al. Bypass	without bypass	with Maier et al. Bypass	change max flux
Reaction/ enzyme	EC number	in model
Ribulose-1,5-bisphosphate carboxylase	4.1.1.39	y	0	0	1.3903e-08	2.7512e-08	1.97885		0	0	1.4e-08	2.741e-08	1.95744		0	0	1.4e-08	2.7378e-08	1.94958
Ribulose-1,5-bisphosphate oxygenase	4.1.1.39	y	0	0	3.189e-09	9.383e-09	2.9423		0	0	3.215e-09	9.347e-09	2.90731		0	0	3.226e-09	9.331e-09	2.89244
Phosphoglycolate phosphatase	3.1.3.18	y	0	0	3.189e-09	9.383e-09	2.9423		0	0	3.215e-09	9.347e-09	2.90731		0	0	3.226e-09	9.331e-09	2.89244
Glycolate oxidase	1.1.3.15	y	0	0	7.8e-10	1e-09	1.2641		0	0	7.86e-10	1e-09	1.24682		0	0	7.88e-10	1e-09	1.24365
Catalase	1.11.1.6	y	0	0	3.75e-10	5.11e-10	1.36267		0	0	3.78e-10	5.09e-10	1.34656		0	0	3.79e-10	4.085e-09	10.7784
Glycine transaminase	2.6.1.4	y	-1000	-1000	1000	1000	1		-1000	-1000	1000	1000	1		-1000	-1000	1000	1000	1
Glycine dehydrogenase (decarboxylating)	1.4.4.2	not in the model
Aminomethyltransferase	2.1.2.10	not in the model
Dihydrolipoyl dehydrogenase	1.8.1.4	not in the model
Glycine hydroxymethyltransferase	2.1.2.1	y	0	0	1.749e-09	2e-09	1.16638		0	0	1.766e-09	2e-09	1.14949		0	0	1.78e-09	2e-09	1.14101
Serine-glyoxylate transaminase	2.6.1.45	y	-1000	-1000	1000	1000	1		-1000	-1000	1000	1000	1		-1000	-1000	1000	1000	1
Glycerate dehydrogenase	1.1.1.29	not in the model
Hydroxypyruvate reductase	1.1.1.81	y	-1000	-1000	1000	1000	1		-1000	-1000	1000	1000	1		-1000	-1000	1000	1000	1
Glycerate kinase	2.7.1.31	y	-1000	-1000	-1000	-1000	1		-1000	-1000	-1000	-1000	1		-1000	-1000	-1000	-1000	1
Glutamine synthetase	6.3.1.2	y	-262.024	-48.2478	-262.024	-48.2478	0.184135		-262.024	-48.2478	-262.024	-48.2478	0.184135		-262.024	-48.2478	-262.024	-48.2478	0.184135
Glutamate synthase (ferrodoxin-dependent)	1.4.7.1	y	0	0	9.549e-09	1.6178e-08	1.69421		0	0	9.617e-09	1.611e-08	1.67516		0	0	9.656e-09	1.6104e-08	1.66777
Glutamate synthase (NADH-dependent)	1.4.1.14	y	0	0	1.1592e-08	2.3721e-08	2.04633		0	0	1.1668e-08	2.3646e-08	2.02657		0	0	1.1711e-08	2.3619e-08	2.01682
Maier 1 - Catalase	1.11.1.16			798.849		798.849				798.849		798.849				798.849		798.849
Maier 2 - malate synthase	2.3.3.9			0		5.3469e-08				0		5.3394e-08				0		5.3341e-08
			rev						rev						rev
			biomass without bypass 330.9460						biomass without bypass 330.9460						biomass without bypass 330.9460
			increase of biomass through bypass 1.0125%						increase of biomass through bypass 1.0125%						increase of biomass through bypass 1.0125%
			min flux		max flux				min flux		max flux				min flux		max flux
			without bypass	with Maier et al. Bypass	without bypass	with Maier et al. Bypass	change max flux		without bypass	with Maier et al. Bypass	without bypass	with Maier et al. Bypass	change max flux		without bypass	with Maier et al. Bypass	without bypass	with Maier et al. Bypass	change max flux
Reaction/ enzyme	EC number	in model
Ribulose-1,5-bisphosphate carboxylase	4.1.1.39	y	0	0	1.3903e-08	2.7377e-08	1.96914		0	0	1.3903e-08	2.7377e-08	1.96914		0	0	1.3903e-08	2.7377e-08	1.96914
Ribulose-1,5-bisphosphate oxygenase	4.1.1.39	y	0	0	3.189e-09	9.342e-09	2.92944		0	0	3.189e-09	9.342e-09	2.92944		0	0	3.189e-09	9.342e-09	2.92944
Phosphoglycolate phosphatase	3.1.3.18	y	0	0	3.189e-09	9.342e-09	2.92944		0	0	3.189e-09	9.342e-09	2.92944		0	0	3.189e-09	9.342e-09	2.92944
Glycolate oxidase	1.1.3.15	y	0	0	7.8e-10	1e-09	1.28205		0	0	7.8e-10	1e-09	1.28205		0	0	7.8e-10	1e-09	1.28205
Catalase	1.11.1.6	y	0	0	3.75e-10	5.11e-10	1.36267		0	0	3.75e-10	5.11e-10	1.36267		0	0	3.75e-10	5.11e-10	1.36267
Glycine transaminase	2.6.1.4	y	-1000	-1000	1000	1000	1		-1000	-1000	1000	1000	1		-1000	-1000	1000	1000	1
Glycine dehydrogenase (decarboxylating)	1.4.4.2	not in the model
Aminomethyltransferase	2.1.2.10	not in the model
Dihydrolipoyl dehydrogenase	1.8.1.4	not in the model
Glycine hydroxymethyltransferase	2.1.2.1	y	0	0	1.749e-09	2e-09	1.16181		0	0	1.749e-09	2e-09	1.16181		0	0	1.749e-09	2e-09	1.16181
Serine-glyoxylate transaminase	2.6.1.45	y	-1000	-1000	1000	1000	1		-1000	-1000	1000	1000	1		-1000	-1000	1000	1000	1
Glycerate dehydrogenase	1.1.1.29	not in the model
Hydroxypyruvate reductase	1.1.1.81	y	-1000	-1000	1000	1000	1		-1000	-1000	1000	1000	1		-1000	-1000	1000	1000	1
Glycerate kinase	2.7.1.31	y	-1000	-1000	-1000	-1000	1		-1000	-1000	-1000	-1000	1		-1000	-1000	-1000	-1000	1
Glutamine synthetase	6.3.1.2	y	-262.024	-48.2478	-262.024	-48.2478	0.184135		-262.024	-48.2478	-262.024	-48.2478	0.184135		-262.024	-48.2478	-262.024	-48.2478	0.184135
Glutamate synthase (ferrodoxin-dependent)	1.4.7.1	y	0	0	9.549e-09	1.6102e-08	1.68625		0	0	9.549e-09	1.6102e-08	1.68625		0	0	9.549e-09	1.6102e-08	1.68625
Glutamate synthase (NADH-dependent)	1.4.1.14	y	0	0	1.1592e-08	2.3603e-08	2.03615		0	0	1.1592e-08	2.3603e-08	2.03615		0	0	1.1592e-08	2.3603e-08	2.03615
Maier 1 - Catalase	1.11.1.16			798.849		798.849				798.849		798.849				798.849		798.849
Maier 2 - malate synthase	2.3.3.9			-1.702e-07		5.3421e-08				-1.702e-07		5.3421e-08				-1.702e-07		5.3421e-08
