# Supplementary material for: Photorespiratory Bypasses Lead to Increased Growth in Arabidopsis thaliana: Are Predictions Consistent with Experimental Evidence?
Source: Front Bioeng Biotechnol. 2016 Apr 7;4:31. doi: 10.3389/fbioe.2016.00031 (PMC4823303; doi:10.3389/fbioe.2016.00031)
Supplement: Supplementary file 3 [file Table_3.XLSX]

## Sheet: Mintz-Oron - Kebeish
reactions included:
Kebeish 1: glycolate + NAD => glyoxylate + NADH
Kebeish 2: 2 * glyoxylate => tartronate semialdehyde + CO2
Kebeish 3: tartronate semialdehyde + NADH => glycerate + NAD "			no ratio fixation						c/o = 3:2 (before and after bypass introduction)						c/o = 4:1 (before and after bypass introduction)
			irrev						irrev						irrev
			increase of biomass through bypass 0.4004%						increase of biomass through bypass 0.4004%						increase of biomass through bypass 0.4004%
			maximal biomass yield befor / after bypass introduction: 330.9460 / 332.2712						maximal biomass yield befor / after bypass introduction: 330.9460 / 332.2712						maximal biomass yield befor / after bypass introduction: 330.9460 / 332.2712
			min flux		max flux				min flux		max flux				min flux		max flux
			without bypass	with Kebeish et al. Bypass	without bypass	with Kebeish et al. Bypass	change max flux		without bypass	with Kebeish et al. Bypass	without bypass	With Kebeish et al. Bypass	change max flux		without bypass	with Kebeish et al. Bypass	without bypass	with Kebeish et al. Bypass	change max flux
Reaction/ enzyme	EC number	in model
Ribulose-1,5-bisphosphate carboxylase	4.1.1.39	y	0	0	1.3903e-08	3.115e-08	2.24052		0	0	1.4e-08	3.0457e-08	2.17503		0	0	1.4e-08	3.1195e-08	2.22139
Ribulose-1,5-bisphosphate oxygenase	4.1.1.39	y	0	0	3.189e-09	8.627e-09	2.70524		0	0	3.215e-09	8.434e-09	2.62333		0	0	3.226e-09	8.641e-09	2.67855
Phosphoglycolate phosphatase	3.1.3.18	y	0	0	3.189e-09	8.627e-09	2.70524		0	0	3.215e-09	8.434e-09	2.62333		0	0	3.226e-09	8.641e-09	2.67855
Glycolate oxidase	1.1.3.15	y	0	0	7.8e-10	9.13e-10	1.17051		0	0	7.86e-10	8.94e-10	1.1374		0	0	7.88e-10	9.16e-10	1.16244
Catalase	1.11.1.6	y	0	0	3.75e-10	4.44e-10	1.184		0	0	3.78e-10	4.34e-10	1.14815		0	0	3.79e-10	4.57e-10	1.2058
Glycine transaminase	2.6.1.4	y	-1000	-1000	1000	1000	1		-1000	-1000	1000	1000	1		-1000	-1000	1000	1000	1
Glycine dehydrogenase (decarboxylating)	1.4.4.2	not in the model
Aminomethyltransferase	2.1.2.10	not in the model
Dihydrolipoyl dehydrogenase	1.8.1.4	not in the model
Glycine hydroxymethyltransferase	2.1.2.1	y	0	0	1.749e-09	1.785e-09	1.02058		0	0	1.766e-09	1.748e-09	0.989807		0	0	1.78e-09	1.789e-09	1.00506
Serine-glyoxylate transaminase	2.6.1.45	y	-1000	-1000	1000	1000	1		-1000	-1000	1000	1000	1		-1000	-1000	1000	1000	1
Glycerate dehydrogenase	1.1.1.29	not in the model
Hydroxypyruvate reductase	1.1.1.81	y	-1000	-1000	1000	1000	1		-1000	-1000	1000	1000	1		-1000	-1000	1000	1000	1
Glycerate kinase	2.7.1.31	y	-1000	-1000	-1000	-1000	1		-1000	-1000	-1000	-1000	1		-1000	-1000	-1000	-1000	1
Glutamine synthetase	6.3.1.2	y	-262	-241.2	-262.024	-241.17	0.920411		-262.024	-241.17	-262.024	-241.17	0.920411		-262.024	-241.17	-262.024	-241.17	0.920411
Glutamate synthase (ferrodoxin-dependent)	1.4.7.1	y	0	0	9.549e-09	1.023e-08	1.07132		0	0	9.617e-09	1e-08	1.04066		0	0	9.656e-09	1.0252e-08	1.06172
Glutamate synthase (NADH-dependent)	1.4.1.14	y	0	0	1.1592e-08	1.4612e-08	1.26052		0	0	1.1668e-08	1.4315e-08	1.22686		0	0	1.1711e-08	1.4652e-08	1.25113
Kebeish 1 - Glycolate dehydrogenase	1.1.99.14			0		6.4215e-08				0		6.4534e-08				0		6.454e-08
Kebeish 2 - tartronate semialdehyde carboxylase	4.1.1.47			108.864		108.864				108.864		108.864				108.864		108.864
Kebeish 3 - 2-hydroxy-3-oxopropionate reductase	1.1.1.60			0		8.1135e-08				0		8.1343e-08				0		8.1458e-08
			rev/irr/irr						rev/irr/irr						rev/irr/irr
			biomass without bypass 330.9460						biomass without bypass 330.9460						biomass without bypass 330.9460
			increase of biomass through bypass 0.8022%						increase of biomass through bypass 0.8022%						increase of biomass through bypass 0.8022%
			min flux		max flux				min flux		max flux				min flux		max flux
			without bypass	with Kebeish et al. Bypass	without bypass	with Kebeish et al. Bypass	change max flux		without bypass	with Kebeish et al. Bypass	without bypass	With Kebeish et al. Bypass	change max flux		without bypass	with Kebeish et al. Bypass	without bypass	with Kebeish et al. Bypass	change max flux
Reaction/ enzyme	EC number	in model
Ribulose-1,5-bisphosphate carboxylase	4.1.1.39	y	0	0	1.3903e-08	3.6283e-08	2.60972		0	0	1.4e-08	3.632e-08	2.59373		0	0	1.4e-08	3.6252e-08	2.5815
Ribulose-1,5-bisphosphate oxygenase	4.1.1.39	y	0	0	3.189e-09	9.405e-09	2.9492		0	0	3.215e-09	9.409e-09	2.92659		0	0	3.226e-09	9.395e-09	2.91228
Phosphoglycolate phosphatase	3.1.3.18	y	0	0	3.189e-09	9.405e-09	2.9492		0	0	3.215e-09	9.409e-09	2.92659		0	0	3.226e-09	9.395e-09	2.91228
Glycolate oxidase	1.1.3.15	y	0	0	7.8e-10	1e-09	1.26667		0	0	7.86e-10	1e-09	1.25827		0	0	7.88e-10	1e-09	1.25381
Catalase	1.11.1.6	y	0	0	3.75e-10	5.02e-10	1.33867		0	0	3.78e-10	5.03e-10	1.33069		0	0	3.79e-10	5.02e-10	1.32454
Glycine transaminase	2.6.1.4	y	-1000	-1000	1000	1000	1		-1000	-1000	1000	1000	1		-1000	-1000	1000	1000	1
Glycine dehydrogenase (decarboxylating)	1.4.4.2	not in the model
Aminomethyltransferase	2.1.2.10	not in the model
Dihydrolipoyl dehydrogenase	1.8.1.4	not in the model
Glycine hydroxymethyltransferase	2.1.2.1	y	0	0	1.749e-09	1.932e-09	1.10463		0	0	1.766e-09	1.936e-09	1.09626		0	0	1.78e-09	1.93e-09	1.08427
Serine-glyoxylate transaminase	2.6.1.45	y	-1000	-1000	1000	1000	1		-1000	-1000	1000	1000	1		-1000	-1000	1000	1000	1
Glycerate dehydrogenase	1.1.1.29	not in the model
Hydroxypyruvate reductase	1.1.1.81	y	-1000	-1000	1000	1000	1		-1000	-1000	1000	1000	1		-1000	-1000	1000	1000	1
Glycerate kinase	2.7.1.31	y	-1000	-1000	-1000	-1000	1		-1000	-1000	-1000	-1000	1		-1000	-1000	-1000	-1000	1
Glutamine synthetase	6.3.1.2	y	-262.024	-198.148	-262.024	-198.148	0.756219		-262.024	-198.148	-262.024	-198.148	0.756219		-262.024	-198.148	-262.024	-198.148	0.756219
Glutamate synthase (ferrodoxin-dependent)	1.4.7.1	y	0	0	9.549e-09	1.2452e-08	1.30401		0	0	9.617e-09	1.2454e-08	1.295		0	0	9.656e-09	1.2437e-08	1.28801
Glutamate synthase (NADH-dependent)	1.4.1.14	y	0	0	1.1592e-08	1.7667e-08	1.52407		0	0	1.1668e-08	1.7685e-08	1.51568		0	0	1.1711e-08	1.7645e-08	1.5067
Kebeish 1 - Glycolate dehydrogenase	1.1.99.14			-1000		-1000				-1000		-1000				-1000		-1000
Kebeish 2 - tartronate semialdehyde carboxylase	4.1.1.47			83.3333		83.3333				83.3333		83.3333				83.3333		83.3333
Kebeish 3 - 2-hydroxy-3-oxopropionate reductase	1.1.1.60			0		7.379e-08				0		7.3733e-08				0		7.386e-08
			TS rev						TS rev						TS rev
			biomass without bypass 330.9460						biomass without bypass 330.9460						biomass without bypass 330.9460
			increase of biomass through bypass 0.4004%						increase of biomass through bypass 0.4004%						increase of biomass through bypass 0.4004%
			min flux		max flux				min flux		max flux				min flux		max flux
			without bypass	with Kebeish et al. Bypass	without bypass	with Kebeish et al. Bypass	change max flux		without bypass	with Kebeish et al. Bypass	without bypass	With Kebeish et al. Bypass	change max flux		without bypass	with Kebeish et al. Bypass	without bypass	with Kebeish et al. Bypass	change max flux
Reaction/ enzyme	EC number	in model
Ribulose-1,5-bisphosphate carboxylase	4.1.1.39	y	0	0	1.3903e-08	3.1144e-08	2.24009		0	0	1.4e-08	3.1231e-08	2.23031		0	0	1.4e-08	3.1227e-08	2.22367
Ribulose-1,5-bisphosphate oxygenase	4.1.1.39	y	0	0	3.189e-09	8.618e-09	2.70241		0	0	3.215e-09	8.652e-09	2.69114		0	0	3.226e-09	8.649e-09	2.68103
Phosphoglycolate phosphatase	3.1.3.18	y	0	0	3.189e-09	8.618e-09	2.70241		0	0	3.215e-09	8.652e-09	2.69114		0	0	3.226e-09	8.649e-09	2.68103
Glycolate oxidase	1.1.3.15	y	0	0	7.8e-10	9.13e-10	1.17051		0	0	7.86e-10	9.16e-10	1.16539		0	0	7.88e-10	9.16e-10	1.16244
Catalase	1.11.1.6	y	0	0	3.75e-10	4.46e-10	1.18933		0	0	3.78e-10	4.45e-10	1.17725		0	0	3.79e-10	4.45e-10	1.17414
Glycine transaminase	2.6.1.4	y	-1000	-1000	1000	1000	1		-1000	-1000	1000	1000	1		-1000	-1000	1000	1000	1
Glycine dehydrogenase (decarboxylating)	1.4.4.2	not in the model
Aminomethyltransferase	2.1.2.10	not in the model
Dihydrolipoyl dehydrogenase	1.8.1.4	not in the model
Glycine hydroxymethyltransferase	2.1.2.1	y	0	0	1.749e-09	1.784e-09	1.02001		0	0	1.766e-09	1.791e-09	1.01416		0	0	1.78e-09	1.791e-09	1.00618
Serine-glyoxylate transaminase	2.6.1.45	y	-1000	-1000	1000	1000	1		-1000	-1000	1000	1000	1		-1000	-1000	1000	1000	1
Glycerate dehydrogenase	1.1.1.29	not in the model
Hydroxypyruvate reductase	1.1.1.81	y	-1000	-1000	1000	1000	1		-1000	-1000	1000	1000	1		-1000	-1000	1000	1000	1
Glycerate kinase	2.7.1.31	y	-1000	-1000	-1000	-1000	1		-1000	-1000	-1000	-1000	1		-1000	-1000	-1000	-1000	1
Glutamine synthetase	6.3.1.2	y	-262.024	-241.17	-262.024	-241.17	0.920411		-262.024	-241.17	-262.024	-241.17	0.920411		-262.024	-241.17	-262.024	-241.17	0.920411
Glutamate synthase (ferrodoxin-dependent)	1.4.7.1	y	0	0	9.549e-09	1.0226e-08	1.0709		0	0	9.617e-09	1.0261e-08	1.06696		0	0	9.656e-09	1.0262e-08	1.06276
Glutamate synthase (NADH-dependent)	1.4.1.14	y	0	0	1.1592e-08	1.4627e-08	1.26182		0	0	1.1668e-08	1.4671e-08	1.25737		0	0	1.1711e-08	1.4652e-08	1.25113
Kebeish 1 - Glycolate dehydrogenase	1.1.99.14			0		6.4215e-08				0		6.4534e-08				0		6.454e-08
Kebeish 2 - tartronate semialdehyde carboxylase	4.1.1.47			108.864		108.864				108.864		108.864				108.864		108.864
Kebeish 3 - 2-hydroxy-3-oxopropionate reductase	1.1.1.60			0		8.1135e-08				0		8.1343e-08				0		8.1458e-08
			irr/irr/rev						irr/irr/rev						irr/irr/rev
			biomass without bypass 330.9460						biomass without bypass 330.9460						biomass without bypass 330.9460
			increase of biomass through bypass 0.4004%						increase of biomass through bypass 0.4004%						increase of biomass through bypass 0.4004%
			min flux		max flux				min flux		max flux				min flux		max flux
			without bypass	with Kebeish et al. Bypass	without bypass	with Kebeish et al. Bypass	change max flux		without bypass	with Kebeish et al. Bypass	without bypass	With Kebeish et al. Bypass	change max flux		without bypass	with Kebeish et al. Bypass	without bypass	with Kebeish et al. Bypass	change max flux
Reaction/ enzyme	EC number	in model
Ribulose-1,5-bisphosphate carboxylase	4.1.1.39	y	0	0	1.3903e-08	3.1215e-08	2.2452		0	0	1.4e-08	3.1207e-08	2.22859		0	0	1.4e-08	3.1273e-08	2.22695
Ribulose-1,5-bisphosphate oxygenase	4.1.1.39	y	0	0	3.189e-09	8.64e-09	2.70931		0	0	3.215e-09	8.641e-09	2.68771		0	0	3.226e-09	8.66e-09	2.68444
Phosphoglycolate phosphatase	3.1.3.18	y	0	0	3.189e-09	8.64e-09	2.70931		0	0	3.215e-09	8.641e-09	2.68771		0	0	3.226e-09	8.66e-09	2.68444
Glycolate oxidase	1.1.3.15	y	0	0	7.8e-10	9.16e-10	1.17436		0	0	7.86e-10	9.15e-10	1.16412		0	0	7.88e-10	1e-09	1.21066
Catalase	1.11.1.6	y	0	0	3.75e-10	4.45e-10	1.18667		0	0	3.78e-10	4.53e-10	1.19841		0	0	3.79e-10	4.48e-10	1.18206
Glycine transaminase	2.6.1.4	y	-1000	-1000	1000	1000	1		-1000	-1000	1000	1000	1		-1000	-1000	1000	1000	1
Glycine dehydrogenase (decarboxylating)	1.4.4.2	not in the model
Aminomethyltransferase	2.1.2.10	not in the model
Dihydrolipoyl dehydrogenase	1.8.1.4	not in the model
Glycine hydroxymethyltransferase	2.1.2.1	y	0	0	1.749e-09	1.788e-09	1.0223		0	0	1.766e-09	1.788e-09	1.01246		0	0	1.78e-09	1.791e-09	1.00618
Serine-glyoxylate transaminase	2.6.1.45	y	-1000	-1000	1000	1000	1		-1000	-1000	1000	1000	1		-1000	-1000	1000	1000	1
Glycerate dehydrogenase	1.1.1.29	not in the model
Hydroxypyruvate reductase	1.1.1.81	y	-1000	-1000	1000	1000	1		-1000	-1000	1000	1000	1		-1000	-1000	1000	1000	1
Glycerate kinase	2.7.1.31	y	-1000	-1000	-1000	-1000	1		-1000	-1000	-1000	-1000	1		-1000	-1000	-1000	-1000	1
Glutamine synthetase	6.3.1.2	y	-262.024	-241.17	-262.024	-241.17	0.920411		-262.024	-241.17	-262.024	-241.17	0.920411		-262.024	-241.17	-262.024	-241.17	0.920411
Glutamate synthase (ferrodoxin-dependent)	1.4.7.1	y	0	0	9.549e-09	1.0251e-08	1.07352		0	0	9.617e-09	1.0246e-08	1.06541		0	0	9.656e-09	1.0267e-08	1.06328
Glutamate synthase (NADH-dependent)	1.4.1.14	y	0	0	1.1592e-08	1.4653e-08	1.26406		0	0	1.1668e-08	1.4647e-08	1.25531		0	0	1.1711e-08	1.4696e-08	1.25489
Kebeish 1 - Glycolate dehydrogenase	1.1.99.14			0		6.4215e-08				0		6.4534e-08				0		6.454e-08
Kebeish 2 - tartronate semialdehyde carboxylase	4.1.1.47			108.864		108.864				108.864		108.864				108.864		108.864
Kebeish 3 - 2-hydroxy-3-oxopropionate reductase	1.1.1.60			0		8.1135e-08				0		8.1343e-08				0		8.1458e-08
			rev/rev/irr						rev/rev/irr						rev/rev/irr
			biomass without bypass 330.9460						biomass without bypass 330.9460						biomass without bypass 330.9460
			increase of biomass through bypass 0.8022%						increase of biomass through bypass 0.8022%						increase of biomass through bypass 0.8022%
			min flux		max flux				min flux		max flux				min flux		max flux
			without bypass	with Kebeish et al. Bypass	without bypass	with Kebeish et al. Bypass	change max flux		without bypass	with Kebeish et al. Bypass	without bypass	With Kebeish et al. Bypass	change max flux		without bypass	with Kebeish et al. Bypass	without bypass	with Kebeish et al. Bypass	change max flux
Reaction/ enzyme	EC number	in model
Ribulose-1,5-bisphosphate carboxylase	4.1.1.39	y	0	0	1.3903e-08	3.6346e-08	2.61426		0	0	1.4e-08	3.6326e-08	2.59416		0	0	1.4e-08	3.6309e-08	2.58556
Ribulose-1,5-bisphosphate oxygenase	4.1.1.39	y	0	0	3.189e-09	9.416e-09	2.95265		0	0	3.215e-09	9.415e-09	2.92846		0	0	3.226e-09	9.403e-09	2.91476
Phosphoglycolate phosphatase	3.1.3.18	y	0	0	3.189e-09	9.416e-09	2.95265		0	0	3.215e-09	9.415e-09	2.92846		0	0	3.226e-09	9.403e-09	2.91476
Glycolate oxidase	1.1.3.15	y	0	0	7.8e-10	1e-09	1.26923		0	0	7.86e-10	1e-09	1.25827		0	0	7.88e-10	1e-09	1.25381
Catalase	1.11.1.6	y	0	0	3.75e-10	5.06e-10	1.34933		0	0	3.78e-10	5.03e-10	1.33069		0	0	3.79e-10	5.03e-10	1.32718
Glycine transaminase	2.6.1.4	y	-1000	-1000	1000	1000	1		-1000	-1000	1000	1000	1		-1000	-1000	1000	1000	1
Glycine dehydrogenase (decarboxylating)	1.4.4.2	not in the model
Aminomethyltransferase	2.1.2.10	not in the model
Dihydrolipoyl dehydrogenase	1.8.1.4	not in the model
Glycine hydroxymethyltransferase	2.1.2.1	y	0	0	1.749e-09	1.936e-09	1.10692		0	0	1.766e-09	1.934e-09	1.09513		0	0	1.78e-09	1.934e-09	1.08652
Serine-glyoxylate transaminase	2.6.1.45	y	-1000	-1000	1000	1000	1		-1000	-1000	1000	1000	1		-1000	-1000	1000	1000	1
Glycerate dehydrogenase	1.1.1.29	not in the model
Hydroxypyruvate reductase	1.1.1.81	y	-1000	-1000	1000	1000	1		-1000	-1000	1000	1000	1		-1000	-1000	1000	1000	1
Glycerate kinase	2.7.1.31	y	-1000	-1000	-1000	-1000	1		-1000	-1000	-1000	-1000	1		-1000	-1000	-1000	-1000	1
Glutamine synthetase	6.3.1.2	y	-262.024	-198.148	-262.024	-198.148	0.756219		-262.024	-198.148	-262.024	-198.148	0.756219		-262.024	-198.148	-262.024	-198.148	0.756219
Glutamate synthase (ferrodoxin-dependent)	1.4.7.1	y	0	0	9.549e-09	1.2465e-08	1.30537		0	0	9.617e-09	1.2453e-08	1.29489		0	0	9.656e-09	1.2439e-08	1.28821
Glutamate synthase (NADH-dependent)	1.4.1.14	y	0	0	1.1592e-08	1.7698e-08	1.52674		0	0	1.1668e-08	1.7685e-08	1.51568		0	0	1.1711e-08	1.7675e-08	1.50926
Kebeish 1 - Glycolate dehydrogenase	1.1.99.14			-1000		-1000				-1000		-1000				-1000		-1000
Kebeish 2 - tartronate semialdehyde carboxylase	4.1.1.47			83.3333		83.3333				83.3333		83.3333				83.3333		83.3333
Kebeish 3 - 2-hydroxy-3-oxopropionate reductase	1.1.1.60			0		7.379e-08				0		7.3733e-08				0		7.386e-08
			rev/irr/rev						rev/irr/rev						rev/irr/rev
			biomass without bypass 330.9460						biomass without bypass 330.9460						biomass without bypass 330.9460
			increase of biomass through bypass 0.8159%						increase of biomass through bypass 0.8159%						increase of biomass through bypass 0.8159%
			min flux		max flux				min flux		max flux				min flux		max flux
			without bypass	with Kebeish et al. Bypass	without bypass	with Kebeish et al. Bypass	change max flux		without bypass	with Kebeish et al. Bypass	without bypass	With Kebeish et al. Bypass	change max flux		without bypass	with Kebeish et al. Bypass	without bypass	with Kebeish et al. Bypass	change max flux
Reaction/ enzyme	EC number	in model
Ribulose-1,5-bisphosphate carboxylase	4.1.1.39	y	0	0	1.3903e-08	3.1625e-08	2.27469		0	0	1.4e-08	3.1694e-08	2.26337		0	0	1.4043e-08	3.1624e-08	2.25194
Ribulose-1,5-bisphosphate oxygenase	4.1.1.39	y	0	0	3.189e-09	8.694e-09	2.72625		0	0	3.215e-09	8.717e-09	2.71135		0	0	3.226e-09	8.694e-09	2.69498
Phosphoglycolate phosphatase	3.1.3.18	y	0	0	3.189e-09	8.694e-09	2.72625		0	0	3.215e-09	8.717e-09	2.71135		0	0	3.226e-09	8.694e-09	2.69498
Glycolate oxidase	1.1.3.15	y	0	0	7.8e-10	1e-09	1.26538		0	0	7.86e-10	1e-09	1.25827		0	0	7.88e-10	9.87e-10	1.25254
Catalase	1.11.1.6	y	0	0	3.75e-10	4.95e-10	1.32		0	0	3.78e-10	4.96e-10	1.31217		0	0	3.79e-10	4.94e-10	1.30343
Glycine transaminase	2.6.1.4	y	-1000	-1000	1000	1000	1		-1000	-1000	1000	1000	1		-1000	-1000	1000	1000	1
Glycine dehydrogenase (decarboxylating)	1.4.4.2	not in the model
Aminomethyltransferase	2.1.2.10	not in the model
Dihydrolipoyl dehydrogenase	1.8.1.4	not in the model
Glycine hydroxymethyltransferase	2.1.2.1	y	0	0	1.749e-09	1.878e-09	1.07376		0	0	1.766e-09	1.881e-09	1.06512		0	0	1.78e-09	1.878e-09	1.05506
Serine-glyoxylate transaminase	2.6.1.45	y	-1000	-1000	1000	1000	1		-1000	-1000	1000	1000	1		-1000	-1000	1000	1000	1
Glycerate dehydrogenase	1.1.1.29	not in the model
Hydroxypyruvate reductase	1.1.1.81	y	-1000	-1000	1000	1000	1		-1000	-1000	1000	1000	1		-1000	-1000	1000	1000	1
Glycerate kinase	2.7.1.31	y	-1000	-1000	-1000	-1000	1		-1000	-1000	-1000	-1000	1		-1000	-1000	-1000	-1000	1
Glutamine synthetase	6.3.1.2	y	-262.024	-206.836	-262.024	-206.836	0.789377		-262.024	-206.836	-262.024	-206.836	0.789377		-262.024	-206.836	-262.024	-206.836	0.789377
Glutamate synthase (ferrodoxin-dependent)	1.4.7.1	y	0	0	9.549e-09	1.1732e-08	1.22861		0	0	9.617e-09	1.1756e-08	1.22242		0	0	9.656e-09	1.1721e-08	1.21386
Glutamate synthase (NADH-dependent)	1.4.1.14	y	0	0	1.1592e-08	1.6433e-08	1.41762		0	0	1.1668e-08	1.6473e-08	1.41181		0	0	1.1711e-08	1.644e-08	1.40381
Kebeish 1 - Glycolate dehydrogenase	1.1.99.14			-1000		-1000				-1000		-1000				-1000		-1000
Kebeish 2 - tartronate semialdehyde carboxylase	4.1.1.47			83.3333		83.3333				83.3333		83.3333				83.3333		83.3333
Kebeish 3 - 2-hydroxy-3-oxopropionate reductase	1.1.1.60			-360.526		-360.526				-360.526		-360.526				-360.526		-360.526
			irr/rev/rev						irr/rev/rev						irr/rev/rev
			biomass without bypass 330.9460						biomass without bypass 330.9460						biomass without bypass 330.9460
			increase of biomass through bypass 0.4004%						increase of biomass through bypass 0.4004%						increase of biomass through bypass 0.4004%
			min flux		max flux				min flux		max flux				min flux		max flux
			without bypass	with Kebeish et al. Bypass	without bypass	with Kebeish et al. Bypass	change max flux		without bypass	with Kebeish et al. Bypass	without bypass	With Kebeish et al. Bypass	change max flux		without bypass	with Kebeish et al. Bypass	without bypass	with Kebeish et al. Bypass	change max flux
Reaction/ enzyme	EC number	in model
Ribulose-1,5-bisphosphate carboxylase	4.1.1.39	y	0	0	1.3903e-08	3.1212e-08	2.24498		0	0	1.4e-08	3.1221e-08	2.22959		0	0	1.4e-08	3.1228e-08	2.22374
Ribulose-1,5-bisphosphate oxygenase	4.1.1.39	y	0	0	3.189e-09	8.647e-09	2.71151		0	0	3.215e-09	8.65e-09	2.69051		0	0	3.226e-09	8.651e-09	2.68165
Phosphoglycolate phosphatase	3.1.3.18	y	0	0	3.189e-09	8.647e-09	2.71151		0	0	3.215e-09	8.65e-09	2.69051		0	0	3.226e-09	8.651e-09	2.68165
Glycolate oxidase	1.1.3.15	y	0	0	7.8e-10	9.15e-10	1.17308		0	0	7.86e-10	9.15e-10	1.16412		0	0	7.88e-10	9.16e-10	1.16244
Catalase	1.11.1.6	y	0	0	3.75e-10	1.6784e-08	44.7573		0	0	3.78e-10	4.45e-10	1.17725		0	0	3.79e-10	4.45e-10	1.17414
Glycine transaminase	2.6.1.4	y	-1000	-1000	1000	1000	1		-1000	-1000	1000	1000	1		-1000	-1000	1000	1000	1
Glycine dehydrogenase (decarboxylating)	1.4.4.2	not in the model
Aminomethyltransferase	2.1.2.10	not in the model
Dihydrolipoyl dehydrogenase	1.8.1.4	not in the model
Glycine hydroxymethyltransferase	2.1.2.1	y	0	0	1.749e-09	1.789e-09	1.02287		0	0	1.766e-09	1.79e-09	1.01359		0	0	1.78e-09	1.791e-09	1.00618
Serine-glyoxylate transaminase	2.6.1.45	y	-1000	-1000	1000	1000	1		-1000	-1000	1000	1000	1		-1000	-1000	1000	1000	1
Glycerate dehydrogenase	1.1.1.29	not in the model
Hydroxypyruvate reductase	1.1.1.81	y	-1000	-1000	1000	1000	1		-1000	-1000	1000	1000	1		-1000	-1000	1000	1000	1
Glycerate kinase	2.7.1.31	y	-1000	-1000	-1000	-1000	1		-1000	-1000	-1000	-1000	1		-1000	-1000	-1000	-1000	1
Glutamine synthetase	6.3.1.2	y	-262.024	-241.17	-262.024	-241.17	0.920411		-262.024	-241.17	-262.024	-241.17	0.920411		-262.024	-241.17	-262.024	-241.17	0.920411
Glutamate synthase (ferrodoxin-dependent)	1.4.7.1	y	0	0	9.549e-09	1.0247e-08	1.0731		0	0	9.617e-09	1.0256e-08	1.06644		0	0	9.656e-09	1.026e-08	1.06255
Glutamate synthase (NADH-dependent)	1.4.1.14	y	0	0	1.1592e-08	1.4637e-08	1.26268		0	0	1.1668e-08	1.4651e-08	1.25566		0	0	1.1711e-08	1.4665e-08	1.25224
Kebeish 1 - Glycolate dehydrogenase	1.1.99.14			0		6.4215e-08				0		6.4534e-08				0		6.454e-08
Kebeish 2 - tartronate semialdehyde carboxylase	4.1.1.47			108.864		108.864				108.864		108.864				108.864		108.864
Kebeish 3 - 2-hydroxy-3-oxopropionate reductase	1.1.1.60			0		8.1135e-08				0		8.1343e-08				0		8.1458e-08
			rev						rev						rev
			biomass without bypass 330.9460						biomass without bypass 330.9460						biomass without bypass 330.9460
			increase of biomass through bypass 0.8159%						increase of biomass through bypass 0.8159%						increase of biomass through bypass 0.8159%
			min flux		max flux				min flux		max flux				min flux		max flux
			without bypass	with Kebeish et al. Bypass	without bypass	with Kebeish et al. Bypass	change max flux		without bypass	with Kebeish et al. Bypass	without bypass	With Kebeish et al. Bypass	change max flux		without bypass	with Kebeish et al. Bypass	without bypass	with Kebeish et al. Bypass	change max flux
Reaction/ enzyme	EC number	in model
Ribulose-1,5-bisphosphate carboxylase	4.1.1.39	y	0	0	1.3903e-08	3.1327e-08	2.25325		0	0	1.4e-08	3.1715e-08	2.26487		0	0	1.4e-08	3.1678e-08	2.25579
Ribulose-1,5-bisphosphate oxygenase	4.1.1.39	y	0	0	3.189e-09	8.612e-09	2.70053		0	0	3.215e-09	8.723e-09	2.71322		0	0	3.226e-09	8.71e-09	2.69994
Phosphoglycolate phosphatase	3.1.3.18	y	0	0	3.189e-09	8.612e-09	2.70053		0	0	3.215e-09	8.723e-09	2.71322		0	0	3.226e-09	8.71e-09	2.69994
Glycolate oxidase	1.1.3.15	y	0	0	7.8e-10	1e-09	1.25256		0	0	7.86e-10	1e-09	1.25827		0	0	7.88e-10	1e-09	1.25381
Catalase	1.11.1.6	y	0	0	3.75e-10	4.9e-10	1.30667		0	0	3.78e-10	4.96e-10	1.31217		0	0	3.79e-10	4.96e-10	1.30871
Glycine transaminase	2.6.1.4	y	-1000	-1000	1000	1000	1		-1000	-1000	1000	1000	1		-1000	-1000	1000	1000	1
Glycine dehydrogenase (decarboxylating)	1.4.4.2	not in the model
Aminomethyltransferase	2.1.2.10	not in the model
Dihydrolipoyl dehydrogenase	1.8.1.4	not in the model
Glycine hydroxymethyltransferase	2.1.2.1	y	0	0	1.749e-09	1.86e-09	1.06346		0	0	1.766e-09	1.883e-09	1.06625		0	0	1.78e-09	1.88e-09	1.05618
Serine-glyoxylate transaminase	2.6.1.45	y	-1000	-1000	1000	1000	1		-1000	-1000	1000	1000	1		-1000	-1000	1000	1000	1
Glycerate dehydrogenase	1.1.1.29	not in the model
Hydroxypyruvate reductase	1.1.1.81	y	-1000	-1000	1000	1000	1		-1000	-1000	1000	1000	1		-1000	-1000	1000	1000	1
Glycerate kinase	2.7.1.31	y	-1000	-1000	-1000	-1000	1		-1000	-1000	-1000	-1000	1		-1000	-1000	-1000	-1000	1
Glutamine synthetase	6.3.1.2	y	-262.024	-206.836	-262.024	-206.836	0.789377		-262.024	-206.836	-262.024	-206.836	0.789377		-262.024	-206.836	-262.024	-206.836	0.789377
Glutamate synthase (ferrodoxin-dependent)	1.4.7.1	y	0	0	9.549e-09	1.1618e-08	1.21667		0	0	9.617e-09	1.1768e-08	1.22367		0	0	9.656e-09	1.1738e-08	1.21562
Glutamate synthase (NADH-dependent)	1.4.1.14	y	0	0	1.1592e-08	1.6289e-08	1.40519		0	0	1.1668e-08	1.6486e-08	1.41292		0	0	1.1711e-08	1.6461e-08	1.4056
Kebeish 1 - Glycolate dehydrogenase	1.1.99.14			-1000		-1000				-1000		-1000				-1000		-1000
Kebeish 2 - tartronate semialdehyde carboxylase	4.1.1.47			83.3333		83.3333				83.3333		83.3333				83.3333		83.3333
Kebeish 3 - 2-hydroxy-3-oxopropionate reductase	1.1.1.60			-360.526		-360.526				-360.526		-360.526				-360.526		-360.526
