# Supplementary material for: Photorespiratory Bypasses Lead to Increased Growth in Arabidopsis thaliana: Are Predictions Consistent with Experimental Evidence?
Source: Front Bioeng Biotechnol. 2016 Apr 7;4:31. doi: 10.3389/fbioe.2016.00031 (PMC4823303; doi:10.3389/fbioe.2016.00031)
Supplement: Supplementary file 4 [file Table_4.XLSX]

## Sheet: Arnold and Nikoloski - Kebeish
reactions included:
Kebeish 1: glycolate + NAD => glyoxylate + NADH
Kebeish 2: 2 * glyoxylate => tartronate semialdehyde + CO2			no ratio fixation						c/o = 3:2 (before and after bypass introduction)						c/o = 4:1 (before and after bypass introduction)
Kebeish 3: tartronate semialdehyde + NADH => glycerate + NAD			biomass: optimal growth (biomass without bypass 0.0051)						biomass: optimal growth (biomass without bypass 0.002)						biomass: optimal growth (biomass without bypass 0.0036)
			irrev						irrev						irrev
			increase of biomass through bypass 0.0031%						increase of biomass through bypass 6.22%						increase of biomass through bypass 3.05%
			min flux		max flux				min flux		max flux				min flux		max flux
			without bypass	with Kebeish et al. Bypass	without bypass	with Kebeish et al. Bypass	change max flux		without bypass	with Kebeish et al. Bypass	without bypass	With Kebeish et al. Bypass	change max flux		without bypass	with Kebeish et al. Bypass	without bypass	with Kebeish et al. Bypass	change max flux
Reaction/ enzyme	EC number	in model
Ribulose-1,5-bisphosphate carboxylase	4.1.1.39	y	100.932	100.935	100.932	100.935	1.00003		58.4711	62.1078	58.4711	62.1078	1.0622		78.9952	83.2823	80.3334	83.2823	1.03671
Ribulose-1,5-bisphosphate oxygenase	4.1.1.39	y	0.0103762	0.0103766	0.0103776	0.0103781	1.00005		38.9807	41.4052	38.9808	41.4052	1.0622		19.7488	20.8206	20.0834	20.8206	1.03671
Phosphoglycolate phosphatase	3.1.3.18	y	0.0103762	0.0103766	0.0103776	0.0103781	1.00005		38.9807	41.4052	38.9808	41.4052	1.0622		19.7488	20.8206	20.0834	20.8206	1.03671
Glycolate oxidase	1.1.3.15	y	0	0	1.34757e-06	1.34753e-06	0.999973		38.9766	0	38.9766	1.42664	0.0366025		19.7415	0	20.076	7.62766e-05	3.79938e-06
Catalase	1.11.1.6	y	0	0	6.73784e-07	6.73766e-07	0.999973		19.4883	0	19.4883	0.713321	0.0366025		9.87074	0	10.038	3.81383e-05	3.79938e-06
Glycine transaminase	2.6.1.4	y	0	0	1.34757e-06	1.34751e-06	0.99996		18.8168	0	18.8168	1.49347e-05	7.93691e-07		8.76701	0	9.33656	9.84214e-06	1.05415e-06
Glycine dehydrogenase (decarboxylating)	1.4.4.2	y	1.69776	1.69781	1.69777	1.69782	1.00003		20.5913	1.17156	20.5913	1.88489	0.0915381		11.5014	1.36189	11.7244	1.36194	0.116163
Aminomethyltransferase	2.1.2.10	y	1.69776	1.69781	1.69777	1.69782	1.00003		20.5913	1.17156	20.5913	1.88489	0.0915381		11.5014	1.36189	11.7244	1.36194	0.116163
Dihydrolipoyl dehydrogenase	1.8.1.4	y	1.69776	1.69781	1.69777	1.69782	1.00003		20.5913	1.17156	20.5913	1.88489	0.0915381		11.5014	1.36189	11.7244	1.36194	0.116163
Glycine hydroxymethyltransferase	2.1.2.1	y	1.69776	1.69781	1.69777	1.69782	1.00003		20.5913	1.17156	20.5913	1.88489	0.0915381		11.5014	1.36189	11.7244	1.36194	0.116163
Serine-glyoxylate transaminase	2.6.1.45	y	0	0	1.34757e-06	1.34753e-06	0.999966		20.1598	0	20.1599	1.42663	0.0707657		10.7395	0	10.9984	7.62766e-05	6.93526e-06
Glycerate dehydrogenase	1.1.1.29	y	0	0	1.34757e-06	1.34753e-06	0.999966		20.1598	0	20.1599	1.42663	0.0707657		10.7395	0	10.9984	7.62766e-05	6.93526e-06
Hydroxypyruvate reductase	1.1.1.81	not in the model
Glycerate kinase	2.7.1.31	y	0	0	8.08542e-06	8.08516e-06	0.999969		20.1598	20.7004	20.1599	21.4137	1.0622		10.7395	10.4065	11.002	10.4066	0.945876
Glutamine synthetase	6.3.1.2	y	11.6801	11.6804	11.6801	11.6805	1.00003		6.36201	6.7577	6.36203	6.75772	1.0622		9.29728	8.99641	10.8586	8.99645	0.828512
Glutamate synthase (ferrodoxin-dependent)	1.4.7.1	y	0	0	221.417	221.417	1		0	0	234.032	233.039	0.995756		0	0	221.956	220.942	0.995428
Glutamate synthase (NADH-dependent)	1.4.1.14	y	0	0	1000	1000	1		0	0	1000	1000	1		0	0	1000	1000	1
Kebeish 1 - Glycolate dehydrogenase	1.1.99.14			0.0103699		0.0103781				39.9785		41.4052				20.8205		20.8206
Kebeish 2 - tartronate semialdehyde carboxylase	4.1.1.47			0		7.7529e-07				19.9871		20.7004				10.4065		10.4065
Kebeish 3 - 2-hydroxy-3-oxopropionate reductase	1.1.1.60			0		7.7529e-07				19.9871		20.7004				10.4065		10.4065
			biomass: optimal growth (biomass without bypass 0.0051)						biomass: optimal growth (biomass without bypass 0.0020)						biomass: optimal growth (biomass without bypass 0.0036)
			TS rev						TS rev						TS rev
			increase of biomass through bypass 0.0031%						increase of biomass through bypass 6.22%						increase of biomass through bypass 3.05%
			min flux		max flux				min flux		max flux				min flux		max flux
			without bypass	with Kebeish et al. Bypass	without bypass	with Kebeish et al. Bypass	change max flux		without bypass	with Kebeish et al. Bypass	without bypass	With Kebeish et al. Bypass	change max flux		without bypass	with Kebeish et al. Bypass	without bypass	with Kebeish et al. Bypass	change max flux
Reaction/ enzyme	EC number	in model
Ribulose-1,5-bisphosphate carboxylase	4.1.1.39	y	100.932	100.935	100.932	100.935	1.00003		58.4711	62.1078	58.4711	62.1078	1.0622		78.9952	83.2823	80.3334	83.2823	1.03671
Ribulose-1,5-bisphosphate oxygenase	4.1.1.39	y	0.0103762	0.0103766	0.0103776	0.0103781	1.00005		38.9807	41.4052	38.9808	41.4052	1.0622		19.7488	20.8206	20.0834	20.8206	1.03671
Phosphoglycolate phosphatase	3.1.3.18	y	0.0103762	0.0103766	0.0103776	0.0103781	1.00005		38.9807	41.4052	38.9808	41.4052	1.0622		19.7488	20.8206	20.0834	20.8206	1.03671
Glycolate oxidase	1.1.3.15	y	0	0	1.34757e-06	1.34753e-06	0.999973		38.9766	0	38.9766	1.42664	0.0366025		19.7415	0	20.076	7.62766e-05	3.79938e-06
Catalase	1.11.1.6	y	0	0	6.73784e-07	6.73766e-07	0.999973		19.4883	0	19.4883	0.713321	0.0366025		9.87074	0	10.038	3.81383e-05	3.79938e-06
Glycine transaminase	2.6.1.4	y	0	0	1.34757e-06	1.34751e-06	0.99996		18.8168	0	18.8168	1.49347e-05	7.93691e-07		8.76701	0	9.33656	9.84214e-06	1.05415e-06
Glycine dehydrogenase (decarboxylating)	1.4.4.2	y	1.69776	1.69781	1.69777	1.69782	1.00003		20.5913	1.17156	20.5913	1.88489	0.0915381		11.5014	1.36189	11.7244	1.36194	0.116163
Aminomethyltransferase	2.1.2.10	y	1.69776	1.69781	1.69777	1.69782	1.00003		20.5913	1.17156	20.5913	1.88489	0.0915381		11.5014	1.36189	11.7244	1.36194	0.116163
Dihydrolipoyl dehydrogenase	1.8.1.4	y	1.69776	1.69781	1.69777	1.69782	1.00003		20.5913	1.17156	20.5913	1.88489	0.0915381		11.5014	1.36189	11.7244	1.36194	0.116163
Glycine hydroxymethyltransferase	2.1.2.1	y	1.69776	1.69781	1.69777	1.69782	1.00003		20.5913	1.17156	20.5913	1.88489	0.0915381		11.5014	1.36189	11.7244	1.36194	0.116163
Serine-glyoxylate transaminase	2.6.1.45	y	0	0	1.34757e-06	1.34753e-06	0.999966		20.1598	0	20.1599	1.42663	0.0707657		10.7395	0	10.9984	7.62766e-05	6.93526e-06
Glycerate dehydrogenase	1.1.1.29	y	0	0	1.34757e-06	1.34753e-06	0.999966		20.1598	0	20.1599	1.42663	0.0707657		10.7395	0	10.9984	7.62766e-05	6.93526e-06
Hydroxypyruvate reductase	1.1.1.81	not in the model
Glycerate kinase	2.7.1.31	y	0	0	8.08542e-06	8.08516e-06	0.999969		20.1598	20.7004	20.1599	21.4137	1.0622		10.7395	10.4065	11.002	10.4066	0.945876
Glutamine synthetase	6.3.1.2	y	11.6801	11.6804	11.6801	11.6805	1.00003		6.36201	6.7577	6.36203	6.75772	1.0622		9.29728	8.99641	10.8586	8.99645	0.828512
Glutamate synthase (ferrodoxin-dependent)	1.4.7.1	y	0	0	221.417	221.417	1		0	0	234.032	233.039	0.995756		0	0	221.956	220.942	0.995428
Glutamate synthase (NADH-dependent)	1.4.1.14	y	0	0	1000	1000	1		0	0	1000	1000	1		0	0	1000	1000	1
Kebeish 1 - Glycolate dehydrogenase	1.1.99.14			0		0.0103781				39.9785		41.4052				20.8205		20.8206
Kebeish 2 - tartronate semialdehyde carboxylase	4.1.1.47			0.0104		7.7529e-07				19.9871		20.7004				10.4065		10.4065
Kebeish 3 - 2-hydroxy-3-oxopropionate reductase	1.1.1.60			0		7.7529e-07				19.9871		20.7004				10.4065		10.4065
			biomass: optimal growth (biomass without bypass 0.0051)						biomass: optimal growth (biomass without bypass 0.0020)						biomass: optimal growth (biomass without bypass 0.0036)
			rev						rev						rev
			increase of biomass through bypass 0.015%						increase of biomass through bypass 6.22%						increase of biomass through bypass 3.05%
			min flux		max flux				min flux		max flux				min flux		max flux
			without bypass	with Kebeish et al. Bypass	without bypass	with Kebeish et al. Bypass	change max flux		without bypass	with Kebeish et al. Bypass	without bypass	With Kebeish et al. Bypass	change max flux		without bypass	with Kebeish et al. Bypass	without bypass	with Kebeish et al. Bypass	change max flux
Reaction/ enzyme	EC number	in model
Ribulose-1,5-bisphosphate carboxylase	4.1.1.39	y	100.932	100.942	100.932	100.942	1.0001		58.4711	62.1078	58.4711	62.1078	1.0622		78.9952	83.2823	80.3334	83.2823	1.03671
Ribulose-1,5-bisphosphate oxygenase	4.1.1.39	y	0.0103762	0	0.0103776	1.71484e-06	0.000165245		38.9807	41.4052	38.9808	41.4052	1.0622		19.7488	20.8206	20.0834	20.8206	1.03671
Phosphoglycolate phosphatase	3.1.3.18	y	0.0103762	0	0.0103776	1.71484e-06	0.000165245		38.9807	41.4052	38.9808	41.4052	1.0622		19.7488	20.8206	20.0834	20.8206	1.03671
Glycolate oxidase	1.1.3.15	y	0	0	1.34757e-06	2.82948e-05	20.997		38.9766	0	38.9766	1.42664	0.0366025		19.7415	0	20.076	7.62766e-05	3.79938e-06
Catalase	1.11.1.6	y	0	0	6.73784e-07	1.41474e-05	20.997		19.4883	0	19.4883	0.713321	0.0366025		9.87074	0	10.038	3.81383e-05	3.79938e-06
Glycine transaminase	2.6.1.4	y	0	0	1.34757e-06	6.28775e-06	4.666		18.8168	0	18.8168	1.49347e-05	7.93689e-07		8.76701	0	9.33656	9.84213e-06	1.05415e-06
Glycine dehydrogenase (decarboxylating)	1.4.4.2	y	1.69776	1.69801	1.69777	1.69803	1.00015		20.5913	1.17156	20.5913	1.88489	0.0915381		11.5014	1.36189	11.7244	1.36194	0.116163
Aminomethyltransferase	2.1.2.10	y	1.69776	1.69801	1.69777	1.69803	1.00015		20.5913	1.17156	20.5913	1.88489	0.0915381		11.5014	1.36189	11.7244	1.36194	0.116163
Dihydrolipoyl dehydrogenase	1.8.1.4	y	1.69776	1.69801	1.69777	1.69803	1.00015		20.5913	1.17156	20.5913	1.88489	0.0915381		11.5014	1.36189	11.7244	1.36194	0.116163
Glycine hydroxymethyltransferase	2.1.2.1	y	1.69776	1.69801	1.69777	1.69803	1.00015		20.5913	1.17156	20.5913	1.88489	0.0915381		11.5014	1.36189	11.7244	1.36194	0.116163
Serine-glyoxylate transaminase	2.6.1.45	y	0	0	1.34757e-06	2.82949e-05	20.9969		20.1598	0	20.1599	1.42663	0.0707657		10.7395	0	10.9984	7.62765e-05	6.93526e-06
Glycerate dehydrogenase	1.1.1.29	y	0	0	1.34757e-06	2.82949e-05	20.9969		20.1598	0	20.1599	1.42663	0.0707657		10.7395	0	10.9984	7.62765e-05	6.93526e-06
Hydroxypyruvate reductase	1.1.1.81	not in the model
Glycerate kinase	2.7.1.31	y	0	0	8.08542e-06	8.08425e-06	0.999856		20.1598	20.7004	20.1599	21.4137	1.0622		10.7395	10.4065	11.002	10.4066	0.945876
Glutamine synthetase	6.3.1.2	y	11.6801	11.6818	11.6801	11.6819	1.00015		6.36201	6.7577	6.36203	6.75772	1.0622		9.29728	8.99641	10.8586	8.99645	0.828512
Glutamate synthase (ferrodoxin-dependent)	1.4.7.1	y	0	0	221.417	221.419	1.00001		0	0	234.032	233.039	0.995756		0	0	221.956	220.942	0.995428
Glutamate synthase (NADH-dependent)	1.4.1.14	y	0	0	1000	1000	1		0	0	1000	1000	1		0	0	1000	1000	1
Kebeish 1 - Glycolate dehydrogenase	1.1.99.14			-2.82948e-05		1.71484e-06				39.9785		41.4052				20.8205		20.8206
Kebeish 2 - tartronate semialdehyde carboxylase	4.1.1.47			-0.00520304		-0.00518804				19.9871		20.7004				10.4065		10.4065
Kebeish 3 - 2-hydroxy-3-oxopropionate reductase	1.1.1.60			-0.00520304		-0.00518804				19.9871		20.7004				10.4065		10.4065
			biomass: carbon limiting (biomass without bypass 0.0055)						biomass: carbon limiting (biomass without bypass 0.0022)						biomass: carbon limiting (biomass without bypass 0.0039)
			irrev						irrev						irrev
			increase of biomass through bypass 0.0033%						increase of biomass through bypass 6.18%						increase of biomass through bypass 3.03%
			min flux		max flux				min flux		max flux				min flux		max flux
			without bypass	with Kebeish et al. Bypass	without bypass	with Kebeish et al. Bypass	change max flux		without bypass	with Kebeish et al. Bypass	without bypass	With Kebeish et al. Bypass	change max flux		without bypass	with Kebeish et al. Bypass	without bypass	with Kebeish et al. Bypass	change max flux
Reaction/ enzyme	EC number	in model
Ribulose-1,5-bisphosphate carboxylase	4.1.1.39	y	101.001	101.004	101.001	101.004	1.00003		58.3931	62.0007	58.3931	62.0007	1.06178		78.9263	83.4139	80.4134	83.4139	1.03731
Ribulose-1,5-bisphosphate oxygenase	4.1.1.39	y	0.0111843	0.0111847	0.0111856	0.0111861	1.00005		38.9287	41.3338	38.9288	41.3338	1.06178		19.7316	20.8535	20.1034	20.8535	1.03731
Phosphoglycolate phosphatase	3.1.3.18	y	0.0111843	0.0111847	0.0111856	0.0111861	1.00005		38.9287	41.3338	38.9288	41.3338	1.06178		19.7316	20.8535	20.1034	20.8535	1.03731
Glycolate oxidase	1.1.3.15	y	0	0	1.25021e-06	1.25015e-06	0.999957		38.9243	0	38.9243	1.62206	0.0416722		19.7237	0	20.0955	7.08906e-05	3.52769e-06
Catalase	1.11.1.6	y	0	0	6.25104e-07	6.25077e-07	0.999957		19.4621	0	19.4621	0.811031	0.0416722		9.86186	0	10.0477	3.54453e-05	3.52769e-06
Glycine transaminase	2.6.1.4	y	0	0	1.2502e-06	1.25015e-06	0.99996		18.6983	0	18.6983	1.38731e-05	7.41942e-07		8.62155	0	9.25446	9.14719e-06	9.88408e-07
Glycine dehydrogenase (decarboxylating)	1.4.4.2	y	1.86101	1.86107	1.86102	1.86108	1.00003		20.6444	1.25532	20.6444	2.06636	0.100093		11.5795	1.41305	11.8273	1.4131	0.119477
Aminomethyltransferase	2.1.2.10	y	1.86101	1.86107	1.86102	1.86108	1.00003		20.6444	1.25532	20.6444	2.06636	0.100093		11.5795	1.41305	11.8273	1.4131	0.119477
Dihydrolipoyl dehydrogenase	1.8.1.4	y	1.86101	1.86107	1.86102	1.86108	1.00003		20.6444	1.25532	20.6444	2.06636	0.100093		11.5795	1.41305	11.8273	1.4131	0.119477
Glycine hydroxymethyltransferase	2.1.2.1	y	1.86101	1.86107	1.86102	1.86108	1.00003		20.6444	1.25532	20.6444	2.06636	0.100093		11.5795	1.41305	11.8273	1.4131	0.119477
Serine-glyoxylate transaminase	2.6.1.45	y	0	0	1.25021e-06	1.25016e-06	0.999963		20.226	0	20.226	1.62205	0.0801962		10.841	0	11.1287	7.08907e-05	6.37007e-06
Glycerate dehydrogenase	1.1.1.29	y	0	0	1.25021e-06	1.25016e-06	0.999963		20.226	0	20.226	1.62205	0.0801962		10.841	0	11.1287	7.08907e-05	6.37007e-06
Hydroxypyruvate reductase	1.1.1.81	not in the model
Glycerate kinase	2.7.1.31	y	0	0	7.50125e-06	7.50096e-06	0.999961		20.226	20.6645	20.226	21.4756	1.06178		10.841	10.4227	11.1326	10.4227	0.93623
Glutamine synthetase	6.3.1.2	y	11.8336	11.834	11.8337	11.8341	1.00003		6.47856	6.87881	6.47858	6.87883	1.06178		9.21417	8.8329	10.9491	8.83294	0.806724
Glutamate synthase (ferrodoxin-dependent)	1.4.7.1	y	0	0	221.834	221.834	1		0	0	234.424	233.462	0.995895		0	0	222.686	221.681	0.995488
Glutamate synthase (NADH-dependent)	1.4.1.14	y	0	0	1000	1000	1		0	0	1000	1000	1		0	0	1000	1000	1
Kebeish 1 - Glycolate dehydrogenase	1.1.99.14			0.0111785		0.0111861				39.7118		41.3338				20.8534		20.8535
Kebeish 2 - tartronate semialdehyde carboxylase	4.1.1.47			0		7.19272e-07				19.8535		20.6645				10.4226		10.4227
Kebeish 3 - 2-hydroxy-3-oxopropionate reductase	1.1.1.60			0		7.19272e-07				19.8535		20.6645				10.4226		10.4227
			biomass: carbon limiting (biomass without bypass 0.0055)						biomass: carbon limiting (biomass without bypass 0.0022)						biomass: carbon limiting (biomass without bypass 0.0039)
			TS rev						TS rev						TS rev
			increase of biomass through bypass 0.0033%						increase of biomass through bypass 6.18%						increase of biomass through bypass 3.03%
			min flux		max flux				min flux		max flux				min flux		max flux
			without bypass	with Kebeish et al. Bypass	without bypass	with Kebeish et al. Bypass	change max flux		without bypass	with Kebeish et al. Bypass	without bypass	With Kebeish et al. Bypass	change max flux		without bypass	with Kebeish et al. Bypass	without bypass	with Kebeish et al. Bypass	change max flux
Reaction/ enzyme	EC number	in model
Ribulose-1,5-bisphosphate carboxylase	4.1.1.39	y	101.001	101.004	101.001	101.004	1.00003		58.3931	62.0007	58.3931	62.0007	1.06178		78.9263	83.4139	80.4134	83.4139	1.03731
Ribulose-1,5-bisphosphate oxygenase	4.1.1.39	y	0.0111843	0.0111847	0.0111856	0.0111861	1.00005		38.9287	41.3338	38.9288	41.3338	1.06178		19.7316	20.8535	20.1034	20.8535	1.03731
Phosphoglycolate phosphatase	3.1.3.18	y	0.0111843	0.0111847	0.0111856	0.0111861	1.00005		38.9287	41.3338	38.9288	41.3338	1.06178		19.7316	20.8535	20.1034	20.8535	1.03731
Glycolate oxidase	1.1.3.15	y	0	0	1.25021e-06	1.25015e-06	0.999957		38.9243	0	38.9243	1.62206	0.0416722		19.7237	0	20.0955	7.08906e-05	3.52769e-06
Catalase	1.11.1.6	y	0	0	6.25104e-07	6.25077e-07	0.999957		19.4621	0	19.4621	0.811031	0.0416722		9.86186	0	10.0477	3.54453e-05	3.52769e-06
Glycine transaminase	2.6.1.4	y	0	0	1.2502e-06	1.25015e-06	0.99996		18.6983	0	18.6983	1.38731e-05	7.41942e-07		8.62155	0	9.25446	9.14719e-06	9.88408e-07
Glycine dehydrogenase (decarboxylating)	1.4.4.2	y	1.86101	1.86107	1.86102	1.86108	1.00003		20.6444	1.25532	20.6444	2.06636	0.100093		11.5795	1.41305	11.8273	1.4131	0.119477
Aminomethyltransferase	2.1.2.10	y	1.86101	1.86107	1.86102	1.86108	1.00003		20.6444	1.25532	20.6444	2.06636	0.100093		11.5795	1.41305	11.8273	1.4131	0.119477
Dihydrolipoyl dehydrogenase	1.8.1.4	y	1.86101	1.86107	1.86102	1.86108	1.00003		20.6444	1.25532	20.6444	2.06636	0.100093		11.5795	1.41305	11.8273	1.4131	0.119477
Glycine hydroxymethyltransferase	2.1.2.1	y	1.86101	1.86107	1.86102	1.86108	1.00003		20.6444	1.25532	20.6444	2.06636	0.100093		11.5795	1.41305	11.8273	1.4131	0.119477
Serine-glyoxylate transaminase	2.6.1.45	y	0	0	1.25021e-06	1.25016e-06	0.999963		20.226	0	20.226	1.62205	0.0801962		10.841	0	11.1287	7.08907e-05	6.37007e-06
Glycerate dehydrogenase	1.1.1.29	y	0	0	1.25021e-06	1.25016e-06	0.999963		20.226	0	20.226	1.62205	0.0801962		10.841	0	11.1287	7.08907e-05	6.37007e-06
Hydroxypyruvate reductase	1.1.1.81	not in the model
Glycerate kinase	2.7.1.31	y	0	0	7.50125e-06	7.50096e-06	0.999961		20.226	20.6645	20.226	21.4756	1.06178		10.841	10.4227	11.1326	10.4227	0.93623
Glutamine synthetase	6.3.1.2	y	11.8336	11.834	11.8337	11.8341	1.00003		6.47856	6.87881	6.47858	6.87883	1.06178		9.21417	8.8329	10.9491	8.83294	0.806724
Glutamate synthase (ferrodoxin-dependent)	1.4.7.1	y	0	0	221.834	221.834	1		0	0	234.424	233.462	0.995895		0	0	222.686	221.681	0.995488
Glutamate synthase (NADH-dependent)	1.4.1.14	y	0	0	1000	1000	1		0	0	1000	1000	1		0	0	1000	1000	1
Kebeish 1 - Glycolate dehydrogenase	1.1.99.14			0.0111785		0.0111861				39.7118		41.3338				20.8534		20.8535
Kebeish 2 - tartronate semialdehyde carboxylase	4.1.1.47			0		7.19272e-07				19.8535		20.6645				10.4226		10.4227
Kebeish 3 - 2-hydroxy-3-oxopropionate reductase	1.1.1.60			0		7.19272e-07				19.8535		20.6645				10.4226		10.4227
			biomass: carbon limiting (biomass without bypass 0.0055)						biomass: carbon limiting (biomass without bypass 0.0022)						biomass: carbon limiting (biomass without bypass 0.0039)
			rev						rev						rev
			increase of biomass through bypass 0.016%						increase of biomass through bypass 6.18%						increase of biomass through bypass 3.03%
			min flux		max flux				min flux		max flux				min flux		max flux
			without bypass	with Kebeish et al. Bypass	without bypass	with Kebeish et al. Bypass	change max flux		without bypass	with Kebeish et al. Bypass	without bypass	With Kebeish et al. Bypass	change max flux		without bypass	with Kebeish et al. Bypass	without bypass	with Kebeish et al. Bypass	change max flux
Reaction/ enzyme	EC number	in model
Ribulose-1,5-bisphosphate carboxylase	4.1.1.39	y	101.001	101.012	101.001	101.012	1.00011		58.3931	62.0007	58.3931	62.0007	1.06178		78.9263	83.4139	80.4134	83.4139	1.03731
Ribulose-1,5-bisphosphate oxygenase	4.1.1.39	y	0.0111843	0	0.0111856	1.59091e-06	0.000142229		38.9287	41.3338	38.9288	41.3338	1.06178		19.7316	20.8535	20.1034	20.8535	1.03731
Phosphoglycolate phosphatase	3.1.3.18	y	0.0111843	0	0.0111856	1.59091e-06	0.000142229		38.9287	41.3338	38.9288	41.3338	1.06178		19.7316	20.8535	20.1034	20.8535	1.03731
Glycolate oxidase	1.1.3.15	y	0	0	1.25021e-06	2.625e-05	20.9965		38.9243	0	38.9243	1.62206	0.0416722		19.7237	0	20.0955	7.08907e-05	3.52769e-06
Catalase	1.11.1.6	y	0	0	6.25104e-07	1.3125e-05	20.9965		19.4621	0	19.4621	0.811031	0.0416722		9.86186	0	10.0477	3.54454e-05	3.52769e-06
Glycine transaminase	2.6.1.4	y	0	0	1.2502e-06	5.83332e-06	4.66591		18.6983	0	18.6983	1.3873e-05	7.41939e-07		8.62155	0	9.25446	9.14718e-06	9.88408e-07
Glycine dehydrogenase (decarboxylating)	1.4.4.2	y	1.86101	1.86131	1.86102	1.86132	1.00016		20.6444	1.25532	20.6444	2.06636	0.100093		11.5795	1.41305	11.8273	1.4131	0.119477
Aminomethyltransferase	2.1.2.10	y	1.86101	1.86131	1.86102	1.86132	1.00016		20.6444	1.25532	20.6444	2.06636	0.100093		11.5795	1.41305	11.8273	1.4131	0.119477
Dihydrolipoyl dehydrogenase	1.8.1.4	y	1.86101	1.86131	1.86102	1.86132	1.00016		20.6444	1.25532	20.6444	2.06636	0.100093		11.5795	1.41305	11.8273	1.4131	0.119477
Glycine hydroxymethyltransferase	2.1.2.1	y	1.86101	1.86131	1.86102	1.86132	1.00016		20.6444	1.25532	20.6444	2.06636	0.100093		11.5795	1.41305	11.8273	1.4131	0.119477
Serine-glyoxylate transaminase	2.6.1.45	y	0	0	1.25021e-06	2.625e-05	20.9965		20.226	0	20.226	1.62205	0.0801962		10.841	0	11.1287	7.08906e-05	6.37006e-06
Glycerate dehydrogenase	1.1.1.29	y	0	0	1.25021e-06	2.625e-05	20.9965		20.226	0	20.226	1.62205	0.0801962		10.841	0	11.1287	7.08906e-05	6.37006e-06
Hydroxypyruvate reductase	1.1.1.81	not in the model
Glycerate kinase	2.7.1.31	y	0	0	7.50125e-06	7.50001e-06	0.999834		20.226	20.6645	20.226	21.4756	1.06178		10.841	10.4227	11.1326	10.4227	0.93623
Glutamine synthetase	6.3.1.2	y	11.8336	11.8355	11.8337	11.8356	1.00016		6.47856	6.87881	6.47858	6.87883	1.06178		9.21417	8.8329	10.9491	8.83294	0.806724
Glutamate synthase (ferrodoxin-dependent)	1.4.7.1	y	0	0	221.834	221.836	1.00001		0	0	234.424	233.462	0.995895		0	0	222.686	221.681	0.995488
Glutamate synthase (NADH-dependent)	1.4.1.14	y	0	0	1000	1000	1		0	0	1000	1000	1		0	0	1000	1000	1
Kebeish 1 - Glycolate dehydrogenase	1.1.99.14			-2.625e-05		1.59091e-06				39.7118		41.3338				20.8534		20.8535
Kebeish 2 - tartronate semialdehyde carboxylase	4.1.1.47			-0.0056062		-0.00559228				19.8535		20.6645				10.4226		10.4227
Kebeish 3 - 2-hydroxy-3-oxopropionate reductase	1.1.1.60			-0.0056062		-0.00559228				19.8535		20.6645				10.4226		10.4227
			biomass: nitrogen limiting (biomass without bypass 0.0039)						biomass: nitrogen limiting (biomass without bypass 0.0016)						biomass: nitrogen limiting (biomass without bypass 0.0027)
			irrev						irrev						irrev
			increase of biomass through bypass 0.0025%						increase of biomass through bypass 6.31%						increase of biomass through bypass 3.98%
			min flux		max flux				min flux		max flux				min flux		max flux
			without bypass	with Kebeish et al. Bypass	without bypass	with Kebeish et al. Bypass	change max flux		without bypass	with Kebeish et al. Bypass	without bypass	With Kebeish et al. Bypass	change max flux		without bypass	with Kebeish et al. Bypass	without bypass	with Kebeish et al. Bypass	change max flux
Reaction/ enzyme	EC number	in model
Ribulose-1,5-bisphosphate carboxylase	4.1.1.39	y	100.258	100.26	100.258	100.26	1.00002		58.6417	62.3425	58.6417	62.3426	1.06311		78.3167	83.0728	79.9133	83.0729	1.03954
Ribulose-1,5-bisphosphate oxygenase	4.1.1.39	y	0.00834103	0.00834124	0.00834281	0.00834328	1.00006		39.0945	41.5617	39.0945	41.5617	1.06311		19.5792	20.7682	19.9783	20.7682	1.03954
Phosphoglycolate phosphatase	3.1.3.18	y	0.00834103	0.00834124	0.00834281	0.00834328	1.00006		39.0945	41.5617	39.0945	41.5617	1.06311		19.5792	20.7682	19.9783	20.7682	1.03954
Glycolate oxidase	1.1.3.15	y	0	0	1.77735e-06	1.77733e-06	0.999986		39.0911	0	39.0911	0.994873	0.0254501		19.5385	0	19.9724	3.53315e-05	1.76901e-06
Catalase	1.11.1.6	y	0	0	8.88677e-07	8.88664e-07	0.999986		19.5455	0	19.5456	0.497437	0.0254501		9.76923	0	9.98621	1.76657e-05	1.76901e-06
Glycine transaminase	2.6.1.4	y	0	0	1.77735e-06	1.7773e-06	0.999971		19.0776	0	19.0777	1.94458e-05	1.0193e-06		8.70413	0	10.0161	1.24809e-05	1.24609e-06
Glycine dehydrogenase (decarboxylating)	1.4.4.2	y	1.26851	1.26854	1.26853	1.26856	1.00002		20.5171	1.03286	20.5171	1.53031	0.0745868		11.2235	1.29276	11.5213	1.29278	0.112208
Aminomethyltransferase	2.1.2.10	y	1.26851	1.26854	1.26853	1.26856	1.00002		20.5171	1.03286	20.5171	1.53031	0.0745868		11.2235	1.29276	11.5213	1.29278	0.112208
Dihydrolipoyl dehydrogenase	1.8.1.4	y	1.26851	1.26854	1.26853	1.26856	1.00002		20.5171	1.03286	20.5171	1.53031	0.0745868		11.2235	1.29276	11.5213	1.29278	0.112208
Glycine hydroxymethyltransferase	2.1.2.1	y	1.26851	1.26854	1.26853	1.26856	1.00002		20.5171	1.03286	20.5171	1.53031	0.0745868		11.2235	1.29276	11.5213	1.29278	0.112208
Serine-glyoxylate transaminase	2.6.1.45	y	0	0	1.77735e-06	1.77731e-06	0.999976		20.0134	0	20.0134	0.994854	0.0497093		9.95634	0	10.8846	3.53314e-05	3.24601e-06
Glycerate dehydrogenase	1.1.1.29	y	0	0	1.77735e-06	1.77731e-06	0.999976		20.0134	0	20.0134	0.994854	0.0497093		9.95634	0	10.8846	3.53314e-05	3.24601e-06
Hydroxypyruvate reductase	1.1.1.81	not in the model
Glycerate kinase	2.7.1.31	y	0	0	1.06641e-05	1.06639e-05	0.999979		20.0134	20.779	20.0135	21.2765	1.06311		9.95634	10.381	10.8875	10.3811	0.953482
Glutamine synthetase	6.3.1.2	y	12.51	12.5103	12.51	12.5104	1.00002		6.88813	7.32284	6.88817	7.32287	1.06311		10.2112	10.6424	12.5961	10.6425	0.844905
Glutamate synthase (ferrodoxin-dependent)	1.4.7.1	y	0	0	219.37	219.37	0.999999		0	0	230.624	229.401	0.994698		0	0	220.26	214.707	0.974788
Glutamate synthase (NADH-dependent)	1.4.1.14	y	0	0	1000	1000	1		0	0	1000	1000	1		0	0	1000	1000	1
Kebeish 1 - Glycolate dehydrogenase	1.1.99.14			0.00833246		0.00834328				40.5668		41.5617				20.7682		20.7682
Kebeish 2 - tartronate semialdehyde carboxylase	4.1.1.47			0		1.02256e-06				20.2816		20.7791				10.381		10.381
Kebeish 3 - 2-hydroxy-3-oxopropionate reductase	1.1.1.60			0		1.02256e-06				20.2816		20.7791				10.381		10.381
			biomass: nitrogen limiting (biomass without bypass 0.0039)						biomass: nitrogen limiting (biomass without bypass 0.0016)						biomass: nitrogen limiting (biomass without bypass 0.0027)
			TS rev						TS rev						TS rev
			increase of biomass through bypass 0.0025%						increase of biomass through bypass 6.31%						increase of biomass through bypass 3.98%
			min flux		max flux				min flux		max flux				min flux		max flux
			without bypass	with Kebeish et al. Bypass	without bypass	with Kebeish et al. Bypass	change max flux		without bypass	with Kebeish et al. Bypass	without bypass	With Kebeish et al. Bypass	change max flux		without bypass	with Kebeish et al. Bypass	without bypass	with Kebeish et al. Bypass	change max flux
Reaction/ enzyme	EC number	in model
Ribulose-1,5-bisphosphate carboxylase	4.1.1.39	y	100.258	100.26	100.258	100.26	1.00002		58.6417	62.3425	58.6417	62.3426	1.06311		78.3167	83.0728	79.9133	83.0729	1.03954
Ribulose-1,5-bisphosphate oxygenase	4.1.1.39	y	0.00834103	0.00834124	0.00834281	0.00834328	1.00006		39.0945	41.5617	39.0945	41.5617	1.06311		19.5792	20.7682	19.9783	20.7682	1.03954
Phosphoglycolate phosphatase	3.1.3.18	y	0.00834103	0.00834124	0.00834281	0.00834328	1.00006		39.0945	41.5617	39.0945	41.5617	1.06311		19.5792	20.7682	19.9783	20.7682	1.03954
Glycolate oxidase	1.1.3.15	y	0	0	1.77735e-06	1.77733e-06	0.999986		39.0911	0	39.0911	0.994873	0.0254501		19.5385	0	19.9724	3.53315e-05	1.76901e-06
Catalase	1.11.1.6	y	0	0	8.88677e-07	8.88664e-07	0.999986		19.5455	0	19.5456	0.497437	0.0254501		9.76923	0	9.98621	1.76657e-05	1.76901e-06
Glycine transaminase	2.6.1.4	y	0	0	1.77735e-06	1.7773e-06	0.999971		19.0776	0	19.0777	1.94458e-05	1.0193e-06		8.70413	0	10.0161	1.24809e-05	1.24609e-06
Glycine dehydrogenase (decarboxylating)	1.4.4.2	y	1.26851	1.26854	1.26853	1.26856	1.00002		20.5171	1.03286	20.5171	1.53031	0.0745868		11.2235	1.29276	11.5213	1.29278	0.112208
Aminomethyltransferase	2.1.2.10	y	1.26851	1.26854	1.26853	1.26856	1.00002		20.5171	1.03286	20.5171	1.53031	0.0745868		11.2235	1.29276	11.5213	1.29278	0.112208
Dihydrolipoyl dehydrogenase	1.8.1.4	y	1.26851	1.26854	1.26853	1.26856	1.00002		20.5171	1.03286	20.5171	1.53031	0.0745868		11.2235	1.29276	11.5213	1.29278	0.112208
Glycine hydroxymethyltransferase	2.1.2.1	y	1.26851	1.26854	1.26853	1.26856	1.00002		20.5171	1.03286	20.5171	1.53031	0.0745868		11.2235	1.29276	11.5213	1.29278	0.112208
Serine-glyoxylate transaminase	2.6.1.45	y	0	0	1.77735e-06	1.77731e-06	0.999976		20.0134	0	20.0134	0.994854	0.0497093		9.95634	0	10.8846	3.53314e-05	3.24601e-06
Glycerate dehydrogenase	1.1.1.29	y	0	0	1.77735e-06	1.77731e-06	0.999976		20.0134	0	20.0134	0.994854	0.0497093		9.95634	0	10.8846	3.53314e-05	3.24601e-06
Hydroxypyruvate reductase	1.1.1.81	not in the model
Glycerate kinase	2.7.1.31	y	0	0	1.06641e-05	1.06639e-05	0.999979		20.0134	20.779	20.0135	21.2765	1.06311		9.95634	10.381	10.8875	10.3811	0.953482
Glutamine synthetase	6.3.1.2	y	12.51	12.5103	12.51	12.5104	1.00002		6.88813	7.32284	6.88817	7.32287	1.06311		10.2112	10.6424	12.5961	10.6425	0.844905
Glutamate synthase (ferrodoxin-dependent)	1.4.7.1	y	0	0	219.37	219.37	0.999999		0	0	230.624	229.401	0.994698		0	0	220.26	214.707	0.974788
Glutamate synthase (NADH-dependent)	1.4.1.14	y	0	0	1000	1000	1		0	0	1000	1000	1		0	0	1000	1000	1
Kebeish 1 - Glycolate dehydrogenase	1.1.99.14			0.00833246		0.00834328				40.5668		41.5617				20.7682		20.7682
Kebeish 2 - tartronate semialdehyde carboxylase	4.1.1.47			0		1.02256e-06				20.2816		20.7791				10.381		10.381
Kebeish 3 - 2-hydroxy-3-oxopropionate reductase	1.1.1.60			0		1.02256e-06				20.2816		20.7791				10.381		10.381
			biomass: nitrogen limiting (biomass without bypass 0.0039)						biomass: nitrogen limiting (biomass without bypass 0.0016)						biomass: nitrogen limiting (biomass without bypass 0.0027)
			rev						rev						rev
			increase of biomass through bypass 0.012%						increase of biomass through bypass 6.31%						increase of biomass through bypass 3.98%
			min flux		max flux				min flux		max flux				min flux		max flux
			without bypass	with Kebeish et al. Bypass	without bypass	with Kebeish et al. Bypass	change max flux		without bypass	with Kebeish et al. Bypass	without bypass	With Kebeish et al. Bypass	change max flux		without bypass	with Kebeish et al. Bypass	without bypass	with Kebeish et al. Bypass	change max flux
Reaction/ enzyme	EC number	in model
Ribulose-1,5-bisphosphate carboxylase	4.1.1.39	y	100.258	100.265	100.258	100.265	1.00008		58.6417	62.3425	58.6417	62.3426	1.06311		78.3167	83.0728	79.9133	83.0729	1.03954
Ribulose-1,5-bisphosphate oxygenase	4.1.1.39	y	0.00834103	0	0.00834281	2.26181e-06	0.000271109		39.0945	41.5617	39.0945	41.5617	1.06311		19.5792	20.7682	19.9783	20.7682	1.03954
Phosphoglycolate phosphatase	3.1.3.18	y	0.00834103	0	0.00834281	2.26181e-06	0.000271109		39.0945	41.5617	39.0945	41.5617	1.06311		19.5792	20.7682	19.9783	20.7682	1.03954
Glycolate oxidase	1.1.3.15	y	0	0	1.77735e-06	3.73199e-05	20.9975		39.0911	0	39.0911	0.994873	0.0254501		19.5385	0	19.9724	3.53315e-05	1.76901e-06
Catalase	1.11.1.6	y	0	0	8.88677e-07	1.866e-05	20.9975		19.5455	0	19.5456	0.497437	0.0254501		9.76923	0	9.98621	1.76657e-05	1.76901e-06
Glycine transaminase	2.6.1.4	y	0	0	1.77735e-06	8.29332e-06	4.6661		19.0776	0	19.0777	1.94458e-05	1.0193e-06		8.70413	0	10.0161	1.24809e-05	1.24608e-06
Glycine dehydrogenase (decarboxylating)	1.4.4.2	y	1.26851	1.26866	1.26853	1.26868	1.00012		20.5171	1.03286	20.5171	1.53031	0.0745868		11.2235	1.29276	11.5213	1.29278	0.112208
Aminomethyltransferase	2.1.2.10	y	1.26851	1.26866	1.26853	1.26868	1.00012		20.5171	1.03286	20.5171	1.53031	0.0745868		11.2235	1.29276	11.5213	1.29278	0.112208
Dihydrolipoyl dehydrogenase	1.8.1.4	y	1.26851	1.26866	1.26853	1.26868	1.00012		20.5171	1.03286	20.5171	1.53031	0.0745868		11.2235	1.29276	11.5213	1.29278	0.112208
Glycine hydroxymethyltransferase	2.1.2.1	y	1.26851	1.26866	1.26853	1.26868	1.00012		20.5171	1.03286	20.5171	1.53031	0.0745868		11.2235	1.29276	11.5213	1.29278	0.112208
Serine-glyoxylate transaminase	2.6.1.45	y	0	0	1.77735e-06	3.73199e-05	20.9974		20.0134	0	20.0134	0.994854	0.0497093		9.95634	0	10.8846	3.53314e-05	3.24601e-06
Glycerate dehydrogenase	1.1.1.29	y	0	0	1.77735e-06	3.73199e-05	20.9974		20.0134	0	20.0134	0.994854	0.0497093		9.95634	0	10.8846	3.53314e-05	3.24601e-06
Hydroxypyruvate reductase	1.1.1.81	not in the model
Glycerate kinase	2.7.1.31	y	0	0	1.06641e-05	1.06628e-05	0.999878		20.0134	20.779	20.0135	21.2765	33.3036		9.95634	10.381	10.8875	10.3811	0.953482
Glutamine synthetase	6.3.1.2	y	12.51	12.5115	12.51	12.5116	1.00012		6.88813	7.32284	6.88817	7.32287	4.33607		10.2112	10.6424	12.5961	10.6425	0.844905
Glutamate synthase (ferrodoxin-dependent)	1.4.7.1	y	0	0	219.37	219.371	1		0	0	230.624	229.401	0.0415617		0	0	220.26	214.707	0.974788
Glutamate synthase (NADH-dependent)	1.4.1.14	y	0	0	1000	1000	1		0	0	1000	1000	#DIV/0!		0	0	1000	1000	1
Kebeish 1 - Glycolate dehydrogenase	1.1.99.14			-3.73199e-05		2.26181e-06				40.5668		41.5617				20.7682		20.7682
Kebeish 2 - tartronate semialdehyde carboxylase	4.1.1.47			-0.00418968		-0.00416989				20.2816		20.7791				10.381		10.381
Kebeish 3 - 2-hydroxy-3-oxopropionate reductase	1.1.1.60			-0.00418968		-0.00416989				20.2816		20.7791				10.381		10.381
