# Supplementary material for: Photorespiratory Bypasses Lead to Increased Growth in Arabidopsis thaliana: Are Predictions Consistent with Experimental Evidence?
Source: Front Bioeng Biotechnol. 2016 Apr 7;4:31. doi: 10.3389/fbioe.2016.00031 (PMC4823303; doi:10.3389/fbioe.2016.00031)
Supplement: Supplementary file 5 [file Table_5.XLSX]

## Sheet: Dal'Molin -_Maier
reactions included:
Maier 1: 2 * H2O2 => O2 + H2O
Maier 2: 2 * glyoxylate => tartronate semialdehyde + CO2
Maier 3: glycolate + O2 => glyoxylate + H2O2
			no ratio fixation					c/o = 3/2 (before and after bypass introduction)					c/o = 4/1 (before and after bypass introduction)
			biomass without bypass 33.9997					biomass without bypass 33.3155					biomass without bypass 33.6612
			all reversible					all reversible					all reversible
			increase of biomass through bypass 0.63%					increase of biomass through bypass 2.67%					increase of biomass through bypass 1.64%
			min flux		max flux			min flux		max flux			min flux		max flux
			without bypass	with Maier et al. Bypass	without bypass	with Maier et al. Bypass		without bypass	with Maier et al. Bypass	without bypass	With Maier et al. Bypass		without bypass	with Maier et al. Bypass	without bypass	with Maier et al. Bypass
Reaction/ enzyme	EC number	in model
Ribulose-1,5-bisphosphate carboxylase	4.1.1.39	y	13.5965	0	13.5965	6.3564e-09		0	0	4.39145e-09	9.112e-10		3.72966	0	3.72966	1.9573e-09
Ribulose-1,5-bisphosphate oxygenase	4.1.1.39	y	0	0	7.15194e-10	7.107e-10		0	0	2.92763e-09	6.074e-10		0.932414	0	0.932414	4.893e-10
Phosphoglycolate phosphatase	3.1.3.18	y	0	0	7.15194e-10	7.107e-10		0	0	2.92763e-09	6.074e-10		0.932414	0	0.932414	4.893e-10
Glycolate oxidase	1.1.3.15	y	0	0	7.15194e-10	996.002		0	0	2.92763e-09	996.002		0.932414	0	0.932414	996.002
Catalase	1.11.1.6	y	0	0	6.32717e-10	498.001		0	0	1.46352e-09	498.001		0.466207	0	0.466207	498.001
Glycine transaminase	2.6.1.4	not in the model
Glycine dehydrogenase (decarboxylating)	1.4.4.2	y	0	0	0	0		0	0	0	0		0	0	0	0
Aminomethyltransferase	2.1.2.10	y	0	0	0	0		0	0	0	0		0	0	0	0
Dihydrolipoyl dehydrogenase	1.8.1.4	y	0	0	0	0		0	0	0	0		0	0	0	0
Glycine hydroxymethyltransferase	2.1.2.1	y	0	0	0	0		0	0	0	0		0	0	0	0
Serine-glyoxylate transaminase	2.6.1.45	y	0	0	3.78406e-09	3.7725e-09		0	0	3.88933e-09	3.7735e-09		0	0	3.87908e-09	3.7769e-09
Glycerate dehydrogenase	1.1.1.29	not in the model
Hydroxypyruvate reductase	1.1.1.81	y	-3.78407e-09	-3.7725e-09	0	0		-3.88933e-09	-3.7735e-09	0	0		-3.87911e-09	-3.7769e-09	0	0
Glycerate kinase	2.7.1.31	y	0	0	3.78406e-09	3.7725e-09		0	0	3.88933e-09	3.7735e-09		0	0	3.87908e-09	3.7769e-09
Glutamine synthetase	6.3.1.2	y	0	0	1.14557e-09	1.1387e-09		0	0	1.17251e-09	1.1412e-09		0	0	1.17734e-09	1.1362e-09
Glutamate synthase (ferrodoxin-dependent)	1.4.7.1	not in the model
Glutamate synthase (NADH-dependent)	1.4.1.14	not in the model
Maier 1 - Catalase	1.11.1.16			-498.001		3.7745e-09			-498.001		3.7654e-09			-498.001		3.7646e-09
Maier 2 - malate synthase	2.3.3.9			-6.84099		-6.84099			-6.84099		-6.84099			-6.84099		-6.84099
Maier 3 - Glycolate oxidase	1.1.3.15			-996.002		7.105e-10			-996.002		6.099e-10			-996.002		4.914e-10
irreversible Maier et al. bypass leads to no increase in biomass yield under all investigated scenarios
Maier et al. Bypass with reversible malate synthase leads to the same results as the reversible bypass
