# Supplementary material for: Photorespiratory Bypasses Lead to Increased Growth in Arabidopsis thaliana: Are Predictions Consistent with Experimental Evidence?
Source: Front Bioeng Biotechnol. 2016 Apr 7;4:31. doi: 10.3389/fbioe.2016.00031 (PMC4823303; doi:10.3389/fbioe.2016.00031)
Supplement: Supplementary file 6 [file Table_6.XLSX]

## Sheet: Dal'Molin - Kebeish
reactions included:
Kebeish 1: glycolate + NAD => glyoxylate + NADH
Kebeish 2: 2 * glyoxylate => tartronate semialdehyde + CO2
Kebeish 3: tartronate semialdehyde + NADH => glycerate + NAD			no ratio fixation					c/o = 3:2 (before and after bypass introduction)					c/o = 4:1 (before and after bypass introduction)
			biomass without bypass 33.9997					biomass without bypass 33.3155					biomass without bypass 33.6612
			irrev					irrev					irrev
			increase of biomass through bypass 0.32%					increase of biomass through bypass 1.15%					increase of biomass through bypass 0.11%
			min flux		max flux			min flux		max flux			min flux		max flux
			without bypass	with Kebeish et al. Bypass	without bypass	with Kebeish et al. Bypass		without bypass	with Kebeish et al. Bypass	without bypass	With Kebeish et al. Bypass		without bypass	with Kebeish et al. Bypass	without bypass	with Kebeish et al. Bypass
Reaction/ enzyme	EC number	in model
Ribulose-1,5-bisphosphate carboxylase	4.1.1.39	y	13.5965	20.2936	13.5965	20.2936		0	0	4.39e-09	1.6539e-09		3.72966	0	3.72966	1.52601e-08
Ribulose-1,5-bisphosphate oxygenase	4.1.1.39	y	0	0	7.15194e-10	7.876e-10		0	0	2.93e-09	1.1026e-09		0.932414	0	0.932414	3.81504e-09
Phosphoglycolate phosphatase	3.1.3.18	y	0	0	7.15194e-10	7.876e-10		0	0	2.93e-09	1.1026e-09		0.932414	0	0.932414	3.81504e-09
Glycolate oxidase	1.1.3.15	y	0	0	7.15194e-10	7.14294e-10		0	0	2.93e-09	1e-09		0.932414	0	0.932414	2.54604e-09
Catalase	1.11.1.6	y	0	0	6.32717e-10	5.09053e-10		0	0	1.46e-09	4.80668e-10		0.466207	0	0.466207	1.26899e-09
Glycine transaminase	2.6.1.4	not in the model
Glycine dehydrogenase (decarboxylating)	1.4.4.2	y	0	0	0	0		0	0	0	0		0	0	0	0
Aminomethyltransferase (cytosolic)	2.1.2.10	y	0	0	0	0		0	0	0	0		0	0	0	0
Dihydrolipoyl dehydrogenase (cytosolic)	1.8.1.4	y	0	0	0	0		0	0	0	0		0	0	0	0
Glycine hydroxymethyltransferase	2.1.2.1	y	0	0	0	0		0	0	0	0		0	0	0	0
Serine-glyoxylate transaminase	2.6.1.45	y	0	0	3.78406e-09	3.78074e-09		0	0	3.89e-09	3.85376e-09		0	0	3.87908e-09	3.8101e-09
Glycerate dehydrogenase	1.1.1.29	not in the model
Hydroxypyruvate reductase	1.1.1.81	y	-3.78407e-09	-3.78074e-09	0	0		-3.89e-09	-3.85376e-09	0	0		-3.87911e-09	-3.8101e-09	0	0
Glycerate kinase	2.7.1.31	y	0	6.65333	3.78406e-09	6.65333		0	2.80028	3.89e-09	2.80028		0	2.80028	3.87908e-09	2.80028
Glutamine synthetase	6.3.1.2	y	0	0	1.14557e-09	1.14269e-09		0	0	1.17e-09	1.16292e-09		0	0	1.17734e-09	1.14784e-09
Glutamate synthase (ferrodoxin-dependent)	1.4.7.1	not in the model
Glutamate synthase (NADH-dependent)	1.4.1.14	not in the model
Kebeish 1 - Glycolate dehydrogenase	1.1.99.14			0		7.87922e-10			0		1.10433e-09			0		3.82174e-09
Kebeish 2 - tartronate semialdehyde carboxylase	4.1.1.47			6.65333		6.65333			2.80028		2.80028			2.80028		2.80028
Kebeish 3 - 2-hydroxy-3-oxopropionate reductase	1.1.1.60			6.65333		6.65333			2.80028		2.80028			2.80028		2.80028
			rev					rev					rev
			biomass without bypass 33.9997					biomass without bypass 33.3155					biomass without bypass 33.6612
			increase of biomass through bypass 0.32%					increase of biomass through bypass 1.15%					increase of biomass through bypass 0.11%
			min flux		max flux			min flux		max flux			min flux		max flux
			without bypass	with Kebeish et al. Bypass	without bypass	with Kebeish et al. Bypass		without bypass	with Kebeish et al. Bypass	without bypass	With Kebeish et al. Bypass		without bypass	with Kebeish et al. Bypass	without bypass	with Kebeish et al. Bypass
Reaction/ enzyme	EC number	in model
Ribulose-1,5-bisphosphate carboxylase	4.1.1.39	y	13.5965	20.2936	13.5965	20.2936		0	0	4.39e-09	1.62973e-09		3.72966	0	3.72966	1.52325e-08
Ribulose-1,5-bisphosphate oxygenase	4.1.1.39	y	0	0	7.15194e-10	7.86943e-10		0	0	2.93e-09	1.08648e-09		0.932414	0	0.932414	3.80813e-09
Phosphoglycolate phosphatase	3.1.3.18	y	0	0	7.15194e-10	7.86943e-10		0	0	2.93e-09	1.08648e-09		0.932414	0	0.932414	3.80813e-09
Glycolate oxidase	1.1.3.15	y	0	0	7.15194e-10	7.59349e-09		0	0	2.93e-09	7.64632e-09		0.932414	0	0.932414	7.62222e-09
Catalase	1.11.1.6	y	0	0	6.32717e-10	3.77821e-09		0	0	1.46e-09	3.83713e-09		0.466207	0	0.466207	3.80756e-09
Glycine transaminase	2.6.1.4	not in the model
Glycine dehydrogenase (decarboxylating)	1.4.4.2	y	0	0	0	0		0	0	0	0		0	0	0	0
Aminomethyltransferase	2.1.2.10	y	0	0	0	0		0	0	0	0		0	0	0	0
Dihydrolipoyl dehydrogenase	1.8.1.4	y	0	0	0	0		0	0	0	0		0	0	0	0
Glycine hydroxymethyltransferase	2.1.2.1	y	0	0	0	0		0	0	0	0		0	0	0	0
Serine-glyoxylate transaminase	2.6.1.45	y	0	0	3.78406e-09	3.79589e-09		0	0	3.89e-09	3.81681e-09		0	0	3.87908e-09	3.81073e-09
Glycerate dehydrogenase	1.1.1.29	not in the model
Hydroxypyruvate reductase	1.1.1.81	y	-3.78407e-09	-3.79589e-09	0	0		-3.89e-09	-3.81681e-09	0	0		-3.87911e-09	-3.81073e-09	0	0
Glycerate kinase	2.7.1.31	y	0	6.65333	3.78406e-09	6.65333		0	2.80028	3.89e-09	2.80028		0	2.80028	3.87908e-09	2.80028
Glutamine synthetase	6.3.1.2	y	0	0	1.14557e-09	1.14276e-09		0	0	1.17e-09	1.15745e-09		0	0	1.17734e-09	1.1493e-09
Glutamate synthase (ferrodoxin-dependent)	1.4.7.1	not in the model
Glutamate synthase (NADH-dependent)	1.4.1.14	not in the model
Kebeish 1 - Glycolate dehydrogenase	1.1.99.14			-7.5576e-09		7.84553e-10			-7.66772e-09		1.09395e-09			-7.62157e-09		3.81877e-09
Kebeish 2 - tartronate semialdehyde carboxylase	4.1.1.47			6.65333		6.65333			2.80028		2.80028			2.80028		2.80028
Kebeish 3 - 2-hydroxy-3-oxopropionate reductase	1.1.1.60			6.65333		6.65333			2.80028		2.80028			2.80028		2.80028
			TS rev					TS rev					TS rev
			biomass without bypass 33.9997					biomass without bypass 33.3155					biomass without bypass 33.6612
			increase of biomass through bypass 0.32%					increase of biomass through bypass 1.15%					increase of biomass through bypass 0.11%
			min flux		max flux			min flux		max flux			min flux		max flux
			without bypass	with Kebeish et al. Bypass	without bypass	with Kebeish et al. Bypass		without bypass	with Kebeish et al. Bypass	without bypass	With Kebeish et al. Bypass		without bypass	with Kebeish et al. Bypass	without bypass	with Kebeish et al. Bypass
Reaction/ enzyme	EC number	in model
Ribulose-1,5-bisphosphate carboxylase	4.1.1.39	y	13.5965	20.2936	13.5965	20.2936		0	0	4.39e-09	1.62973e-09		3.72966	0	3.72966	1.52325e-08
Ribulose-1,5-bisphosphate oxygenase	4.1.1.39	y	0	0	7.15194e-10	7.86943e-10		0	0	2.93e-09	1.08648e-09		0.932414	0	0.932414	3.80813e-09
Phosphoglycolate phosphatase	3.1.3.18	y	0	0	7.15194e-10	7.86943e-10		0	0	2.93e-09	1.08648e-09		0.932414	0	0.932414	3.80813e-09
Glycolate oxidase	1.1.3.15	y	0	0	7.15194e-10	7.59349e-09		0	0	2.93e-09	7.64632e-09		0.932414	0	0.932414	7.62222e-09
Catalase	1.11.1.6	y	0	0	6.32717e-10	3.77821e-09		0	0	1.46e-09	3.83713e-09		0.466207	0	0.466207	3.80756e-09
Glycine transaminase	2.6.1.4	not in the model
Glycine dehydrogenase (decarboxylating)	1.4.4.2	y	0	0	0	0		0	0	0	0		0	0	0	0
Aminomethyltransferase	2.1.2.10	y	0	0	0	0		0	0	0	0		0	0	0	0
Dihydrolipoyl dehydrogenase	1.8.1.4	y	0	0	0	0		0	0	0	0		0	0	0	0
Glycine hydroxymethyltransferase	2.1.2.1	y	0	0	0	0		0	0	0	0		0	0	0	0
Serine-glyoxylate transaminase	2.6.1.45	y	0	0	3.78406e-09	3.79589e-09		0	0	3.89e-09	3.81681e-09		0	0	3.87908e-09	3.81073e-09
Glycerate dehydrogenase	1.1.1.29	not in the model
Hydroxypyruvate reductase	1.1.1.81	y	-3.78407e-09	-3.79589e-09	0	0		-3.89e-09	-3.81681e-09	0	0		-3.87911e-09	-3.81073e-09	0	0
Glycerate kinase	2.7.1.31	y	0	6.65333	3.78406e-09	6.65333		0	2.80028	3.89e-09	2.80028		0	2.80028	3.87908e-09	2.80028
Glutamine synthetase	6.3.1.2	y	0	0	1.14557e-09	1.14276e-09		0	0	1.17e-09	1.15745e-09		0	0	1.17734e-09	1.1493e-09
Glutamate synthase (ferrodoxin-dependent)	1.4.7.1	not in the model
Glutamate synthase (NADH-dependent)	1.4.1.14	not in the model
Kebeish 1 - Glycolate dehydrogenase	1.1.99.14			-7.5576e-09		7.84553e-10			-7.66772e-09		1.09395e-09			-7.62157e-09		3.81877e-09
Kebeish 2 - tartronate semialdehyde carboxylase	4.1.1.47			6.65333		6.65333			2.80028		2.80028			2.80028		2.80028
Kebeish 3 - 2-hydroxy-3-oxopropionate reductase	1.1.1.60			6.65333		6.65333			2.80028		2.80028			2.80028		2.80028
