# Supplementary material for: Photorespiratory Bypasses Lead to Increased Growth in Arabidopsis thaliana: Are Predictions Consistent with Experimental Evidence?
Source: Front Bioeng Biotechnol. 2016 Apr 7;4:31. doi: 10.3389/fbioe.2016.00031 (PMC4823303; doi:10.3389/fbioe.2016.00031)
Supplement: Supplementary file 7 [file Table_7.XLSX]

## Sheet: CO2 uptake, exchange flux 
Flux range of CO2 uptake and exchange under different scenarios for Arnold and Nikoloski model plus Kebeish bypass
Flux CO2 from environment to cytosol
		no c/o ratio fixation				c/o ratio of 3:2				c/o ratio of 4:1
biomass		WT	Kebeish irreversible	Kebeish – TS reversible	Kebeish reversible	WT	Kebeish irreversible	Kebeish – TS reversible	Kebeish reversible	WT	Kebeish irreversible	Kebeish – TS reversible	Kebeish reversible
optimal biomass	min flux	104.748	104.752	104.752	104.764	41.7824	44.3811	44.3811	44.3811	73.786	76.0346	76.0346	76.0346
optimal biomass	max flux	104.748	104.752	104.752	104.764	41.7824	44.3811	44.3811	44.3811	73.836	76.0346	76.0346	76.0346
carbon limiting biomass	min flux	105.08	105.083	105.083	105.097	41.8784	44.4657	44.4657	44.4657	73.903	76.1405	76.1405	76.1405
carbon limiting biomass	max flux	105.08	105.083	105.083	105.097	41.8784	44.4657	44.4657	44.4657	73.9586	76.1405	76.1405	76.1405
nitrogen limiting biomass	min flux	102.975	102.978	102.978	102.988	41.5716	44.1952	44.1952	44.1952	72.8692	75.7696	75.7696	75.7696
nitrogen limiting biomass	max flux	102.975	102.978	102.978	102.988	41.5716	44.1952	44.1952	44.1952	73.0214	75.7696	75.7696	75.7696
			% increase CO2 uptake with bypass				% increase CO2 uptake with bypass				% increase CO2 uptake with bypass
optimal biomass	min flux		0.00306785	0.00306785	0.0149801		6.21957	6.21957	6.21957		3.0475	3.0475	3.0475
optimal biomass	max flux		0.00306785	0.00306785	0.0149801		6.21957	6.21957	6.21957		2.97773	2.97773	2.97773
carbon limiting biomass	min flux		0.00330678	0.00330678	0.016147		6.17813	6.17813	6.17813		3.02754	3.02754	3.02754
carbon limiting biomass	max flux		0.00330678	0.00330678	0.016147		6.17813	6.17813	6.17813		2.95016	2.95016	2.95016
nitrogen limiting biomass	min flux		0.00246611	0.00246611	0.0120416		6.31096	6.31096	6.31096		3.98039	3.98039	3.98039
nitrogen limiting biomass	max flux		0.00246611	0.00246611	0.0120415		6.31096	6.31096	6.31096		3.76366	3.76366	3.76366
Flux CO2 exchange cytosol to chloroplast ( CO2_c ↔ CO2_h)
		no c/o ratio fixation				c/o ratio of 3:2				c/o ratio of 4:1
biomass		WT	Kebeish irreversible	Kebeish – TS reversible	Kebeish reversible	WT	Kebeish irreversible	Kebeish – TS reversible	Kebeish reversible	WT	Kebeish irreversible	Kebeish – TS reversible	Kebeish reversible
optimal biomass	min flux	101.497	101.5	101.5	101.512	57.8451	40.7424	40.7424	40.7424	78.0778	73.027	73.027	73.027
optimal biomass	max flux	101.497	101.5	101.5	101.512	57.8451	41.4557	41.4557	41.4557	80.1967	73.027	73.027	73.027
carbon limiting biomass	min flux	101.993	101.997	101.997	102.01	57.9074	40.8205	40.8205	40.8205	78.311	73.5811	73.5811	73.5811
carbon limiting biomass	max flux	101.993	101.997	101.997	102.01	57.9075	41.6315	41.6315	41.6315	80.6656	73.5812	73.5812	73.5812
nitrogen limiting biomass	min flux	99.6305	99.6329	99.6329	99.6425	57.4696	40.3175	40.3175	40.3175	75.8054	71.5117	71.5117	71.5117
nitrogen limiting biomass	max flux	99.6305	99.633	99.633	99.6426	57.4697	40.8149	40.8149	40.8149	78.7903	71.5117	71.5117	71.5117
			% change CO2 transport from cytosol to chloroplast with bypass				% change CO2 transport from cytosol to chloroplast with bypass				% change CO2 transport from cytosol to chloroplast with bypass
optimal biomass	min flux		0.00306785	0.00306785	0.0149801		-29.5664	-29.5664	-29.5664		-6.469	-6.469	-6.469
optimal biomass	max flux		0.00306785	0.00306785	0.0149898		-28.3332	-28.3332	-28.3332		-8.94012	-8.94012	-8.94012
carbon limiting biomass	min flux		0.00330679	0.00330679	0.016147		-29.5073	-29.5073	-29.5073		-6.0399	-6.0399	-6.0399
carbon limiting biomass	max flux		0.00330678	0.00330678	0.0161559		-28.1068	-28.1068	-28.1068		-8.78251	-8.78251	-8.78251
nitrogen limiting biomass	min flux		0.00246611	0.00246611	0.0120416		-29.8456	-29.8456	-29.8456		-5.66413	-5.66413	-5.66413
nitrogen limiting biomass	max flux		0.00246611	0.00246611	0.0120546		-28.9801	-28.9801	-28.9801		-9.23792	-9.23792	-9.23792
Flux CO2 exchange cytosol to mitochondria ( CO2_c ↔ CO2_m)
		no c/o ratio fixation				c/o ratio of 3:2				c/o ratio of 4:1
biomass		WT	Kebeish irreversible	Kebeish – TS reversible	Kebeish reversible	WT	Kebeish irreversible	Kebeish – TS reversible	Kebeish reversible	WT	Kebeish irreversible	Kebeish – TS reversible	Kebeish reversible
optimal biomass	min flux	-6.12534	-6.12553	-6.12553	-6.12626	-20.7925	-2.09863	-2.09863	-2.09863	-13.5505	-4.05768	-4.05768	-4.05768
optimal biomass	max flux	-4.33697	-4.33711	-4.33711	-4.33762	-20.6543	-1.23854	-1.23854	-1.23854	-12.2123	-3.01859	-3.01859	-3.01859
carbon limiting biomass	min flux	-6.43602	-6.43624	-6.43624	-6.43706	-20.8775	-2.3138	-2.3138	-2.3138	-13.9056	-4.46979	-4.46979	-4.46979
carbon limiting biomass	max flux	-4.65684	-4.65699	-4.65699	-4.65759	-20.7053	-1.32	-1.32	-1.32	-12.4184	-3.30975	-3.30975	-3.30975
nitrogen limiting biomass	min flux	-6.00326	-6.00341	-6.00341	-6.00399	-20.6113	-1.63044	-1.63044	-1.63044	-13.2315	-3.33908	-3.33908	-3.33908
nitrogen limiting biomass	max flux	-3.77798	-3.77807	-3.77807	-3.77843	-20.5907	-1.11115	-1.11115	-1.11115	-11.5992	-2.42047	-2.42047	-2.42047
			% change CO2 transport from mitochondria to cytosol with bypass				% change CO2 transport from mitochondria to cytosol with bypass				% change CO2 transport from mitochondria to cytosol with bypass
optimal biomass	min flux		0.00306784	0.00306784	0.0150263		-89.9068	-89.9068	-89.9068		-70.0551	-70.0551	-70.0551
optimal biomass	max flux		0.00306786	0.00306786	0.0149802		-94.0035	-94.0035	-94.0035		-75.2823	-75.2823	-75.2823
carbon limiting biomass	min flux		0.00330677	0.00330677	0.0161877		-88.9172	-88.9172	-88.9172		-67.8561	-67.8561	-67.8561
carbon limiting biomass	max flux		0.0033068	0.0033068	0.016147		-93.6248	-93.6248	-93.6248		-73.3481	-73.3481	-73.3481
nitrogen limiting biomass	min flux		0.0024661	0.0024661	0.0121037		-92.0896	-92.0896	-92.0896		-74.7641	-74.7641	-74.7641
nitrogen limiting biomass	max flux		0.00246613	0.00246613	0.0120416		-94.6036	-94.6036	-94.6036		-79.1325	-79.1325	-79.1325
