# Supplementary material for: Photorespiratory Bypasses Lead to Increased Growth in Arabidopsis thaliana: Are Predictions Consistent with Experimental Evidence?
Source: Front Bioeng Biotechnol. 2016 Apr 7;4:31. doi: 10.3389/fbioe.2016.00031 (PMC4823303; doi:10.3389/fbioe.2016.00031)
Supplement: Supplementary file 8 [file Table_8.XLSX]

## Sheet: flux-sum analyses
		no c/o ratio fixation									c/o ratio of 3/2																					c/o ratio of 4/1
metabolite	biomass	WT flux-sum		Kebeish irreversible		Kebeish – TS reversible		Kebeish reversible			WT flux-sum		Kebeish irreversible						Kebeish – TS reversible						Kebeish reversible							WT flux-sum		Kebeish irreversible						Kebeish – TS reversible						Kebeish reversible
		minimum	maximum	minimum	maximum	minimum	maximum	minimum	maximum		minimum	maximum	minimum	maximum	min TF > max WT	min WT > max TF	% change minimum	% change maximum	minimum	maximum	min TF > max WT	min WT > max TF	% change minimum	% change maximum	minimum	maximum	min TF > max WT	min WT > max TF	% change minimum	% change maximum		minimum	maximum	minimum	maximum	min TF > max WT	min WT > max TF	% change minimum	% change maximum	minimum	maximum	min K > max WT	min WT > max TF	% change minimum	% change maximum	minimum	maximum	min K > max WT	min WT > max K
ATP_cytosol	optimal biomass	40.2916	40.8261	40.3057	40.8402	40.3057	40.8402	40.2999	40.8344		54.2112	134.125	82.017	212.263	FALSE	FALSE	51.2915	58.2582	82.017	212.263	FALSE	FALSE	51.2915	58.2582	82.017	212.263	FALSE	FALSE	51.2915	58.2582		46.8863	57.365	59.9727	88.2004	TRUE	FALSE	27.9109	53.7528	59.9727	88.2004	TRUE	FALSE	27.9109	53.7528	59.9727	88.2004	TRUE	FALSE
ATP_chloroplast	optimal biomass	342.991	342.991	343.005	343.005	343.005	343.005	343.001	343.001		364.519	364.519	391.633	392.346	TRUE	FALSE	7.43832	7.63401	391.633	392.346	TRUE	FALSE	7.43832	7.63401	391.633	392.346	TRUE	FALSE	7.43832	7.63401		349.637	352.927	361.877	361.877	TRUE	FALSE	3.50081	2.53609	361.877	361.877	TRUE	FALSE	3.50081	2.53609	361.877	361.877	TRUE	FALSE
ATP_mitochondria	optimal biomass	22.1048	22.1048	22.1148	22.1148	22.1148	22.1148	22.111	22.111		76.967	77.1052	142.828	146.542	TRUE	FALSE	85.5706	90.054	142.828	146.542	TRUE	FALSE	85.5706	90.054	142.828	146.542	TRUE	FALSE	85.5706	90.054		22.8592	25.707	55.6214	55.6214	TRUE	FALSE	143.322	116.367	55.6214	55.6214	TRUE	FALSE	143.322	116.367	55.6214	55.6215	TRUE	FALSE
NADPH_cytosol	optimal biomass	0.0144345	973.355	0.0144349	1000.55	0.0144349	1000.55	0.0144366	991.759		0.00575766	1015.63	0.00611577	1128.82	FALSE	FALSE	6.21957	11.1453	0.00611577	1128.82	FALSE	FALSE	6.21957	11.1453	0.00611429	1128.82	FALSE	FALSE	6.19403	11.1453		0.0101678	981.398	0.0104763	994.923	FALSE	FALSE	3.03364	1.37814	0.0104763	994.923	FALSE	FALSE	3.03364	1.37814	0.0104777	28.8787	FALSE	FALSE
NADPH_chloroplast	optimal biomass	210.657	1221.66	210.656	221.656	210.656	221.656	210.656	1221.66		228.888	1234.98	227.575	1234.04	FALSE	FALSE	-0.573676	-0.0756503	227.575	1234.04	FALSE	FALSE	-0.573676	-0.0756503	227.575	1234.04	FALSE	FALSE	-0.573676	-0.0756503		212.858	1223.38	212.871	221.374	FALSE	FALSE	0.00650844	-81.9048	212.871	221.374	FALSE	FALSE	0.00650844	-81.9048	212.871	1221.37	FALSE	FALSE
NADPH_mitochondria	optimal biomass	6.93889e-18	27.3906	5.96842e-14	27.4008	5.96842e-14	27.4008	5.99801e-14	27.3976		9.71445e-17	177.397	3.90349e-18	276.307	FALSE	FALSE	-95.9818	55.7558	3.90349e-18	276.307	FALSE	FALSE	-95.9818	55.7558	7.28063e-09	73.8589	FALSE	FALSE	7.49464e+09	-58.3653		2.44623e-18	43.7462	5.38802e-09	86.9094	FALSE	FALSE	2.20258e+11	98.6673	5.38802e-09	86.9094	FALSE	FALSE	2.20258e+11	98.6673	6.82645e-11	86.9094	FALSE	FALSE
NADH_cytosol	optimal biomass	23.9989	1024.83	24.009	1024.84	24.009	1024.84	24.0054	1024.83		38.824	1059.71	43.4621	1068.58	FALSE	FALSE	11.9466	0.836968	43.4621	1068.58	FALSE	FALSE	11.9466	0.836968	43.4621	1068.58	FALSE	FALSE	11.9466	0.836968		31.3401	1036.2	32.7368	1037.23	FALSE	FALSE	4.45674	0.0985895	32.7368	1037.23	FALSE	FALSE	4.45674	0.0985895	32.7368	1037.23	FALSE	FALSE
NADH_chloroplast	optimal biomass	8.45335	1001.4	8.46398	1209.26	8.46398	1209.26	8.465	1001.41		5.07493	1000.56	45.3691	1042	FALSE	FALSE	793.985	4.14168	45.3691	1042	FALSE	FALSE	793.985	4.14168	45.3691	1042	FALSE	FALSE	793.985	4.14168		7.02435	1001.09	27.4747	1232.93	FALSE	FALSE	291.136	23.1588	27.4747	1232.93	FALSE	FALSE	291.136	23.1588	27.4747	1021.84	FALSE	FALSE
NADH_mitochondria	optimal biomass	8.63036	1031.73	8.63437	1008.63	8.63437	1008.63	8.63282	1008.63		30.7024	1030.7	57.0416	1277.69	FALSE	FALSE	85.7887	23.9632	57.0416	1277.69	FALSE	FALSE	85.7887	23.9632	57.0416	1058.47	FALSE	FALSE	85.7887	2.69387		12.268	1056.05	22.095	1089.93	FALSE	FALSE	80.1024	3.2076	22.095	1089.93	FALSE	FALSE	80.1024	3.2076	22.095	1089.93	FALSE	FALSE
NADH_peroxisome	optimal biomass	0	0	0	0	0	0	0	0		20.1598	20.1598	0	0	FALSE	TRUE	-100	-100	0	0	FALSE	TRUE	-100	-100	0	0	FALSE	TRUE	-100	-100		10.7395	10.9984	0	7.62766e-05	FALSE	TRUE	-100	-99.9993	0	7.62766e-05	FALSE	TRUE	-100	-99.9993	1.9387e-26	1.9387e-26	FALSE	TRUE
ATP_cytosol	carbon limitation biomass	41.4592	41.9595	41.4744	41.9747	41.4744	41.9747	41.4683	41.9686		54.9185	136.4	82.5826	214.772	FALSE	FALSE	50.3731	57.4575	82.5826	214.772	FALSE	FALSE	50.3731	57.4575	82.5826	214.777	FALSE	FALSE	50.3731	57.461		47.3884	60.9814	60.3709	91.4108	FALSE	FALSE	27.396	49.8995	60.3709	91.4108	FALSE	FALSE	27.396	49.8995	60.3709	91.411	FALSE	FALSE
ATP_chloroplast	carbon limitation biomass	343.749	343.749	343.764	343.764	343.764	343.764	343.759	343.759		365.261	365.261	392.24	393.051	TRUE	FALSE	7.38629	7.60832	392.24	393.051	TRUE	FALSE	7.38629	7.60832	392.24	393.051	TRUE	FALSE	7.38629	7.60833		350.363	354.019	362.465	362.465	TRUE	FALSE	3.45405	2.38571	362.465	362.465	TRUE	FALSE	3.45405	2.38571	362.465	362.465	TRUE	FALSE
ATP_mitochondria	carbon limitation biomass	23.5063	23.5063	23.5171	23.5171	23.5171	23.5171	23.5132	23.5132		78.8477	79.02	144.385	148.623	TRUE	FALSE	83.1191	88.0831	144.385	148.623	TRUE	FALSE	83.1191	88.0831	144.385	148.623	TRUE	FALSE	83.1191	88.0831		25.6601	28.8247	58.5874	58.5875	TRUE	FALSE	128.321	103.254	58.5874	58.5875	TRUE	FALSE	128.321	103.254	58.5875	58.5875	TRUE	FALSE
NADPH_cytosol	carbon limitation biomass	0.0155586	971.844	0.0155591	990.323	0.0155591	990.323	0.0156201	971.835		0.00619926	1015.83	0.00658379	1019.42	FALSE	FALSE	6.20283	0.353186	0.00658379	1019.42	FALSE	FALSE	6.20283	0.353186	0.00658379	1130.57	FALSE	FALSE	6.20283	11.2953		0.010941	993.874	0.0112723	995.351	FALSE	FALSE	3.02803	0.148637	0.0112723	995.351	FALSE	FALSE	3.02803	0.148637	0.0112737	982.582	FALSE	FALSE
NADPH_chloroplast	carbon limitation biomass	210.895	1222.07	210.894	222.066	210.894	1222.07	210.894	1222.07		229.183	1235.4	227.897	1234.5	FALSE	FALSE	-0.561159	-0.0730236	227.897	1234.5	FALSE	FALSE	-0.561159	-0.0730236	227.897	1234.5	FALSE	FALSE	-0.561159	-0.0730236		213.453	1224.1	213.625	1221.98	FALSE	FALSE	0.080631	-0.173349	213.625	1221.98	FALSE	FALSE	0.080631	-0.173349	213.625	1221.98	FALSE	FALSE
NADPH_mitochondria	carbon limitation biomass	0	28.9378	1.35844e-06	28.9488	1.35781e-06	28.9488	1.35638e-13	28.9456		1.38778e-17	180.952	6.53493e-13	1130.58	FALSE	FALSE	4.70882e+06	524.794	6.53493e-13	1130.58	FALSE	FALSE	4.70882e+06	524.794	1.02557e-14	280.24	FALSE	FALSE	73800	54.87		7.82402e-13	49.676	1.11022e-16	1031.04	FALSE	FALSE	-99.9858	1975.53	1.11022e-16	1031.04	FALSE	FALSE	-99.9858	1975.53	1.33227e-15	93.0069	FALSE	FALSE
NADH_cytosol	carbon limitation biomass	25.576	1025.13	25.5869	1025.14	25.5869	1025.14	25.5832	1025.14		39.254	1060.22	43.888	1069.16	FALSE	FALSE	11.8052	0.843614	43.888	1069.16	FALSE	FALSE	11.8052	0.843614	44.1026	1069.16	FALSE	FALSE	12.3517	0.843614		31.6798	1036.9	32.9893	1037.66	FALSE	FALSE	4.13345	0.0740775	32.9893	1037.66	FALSE	FALSE	4.13345	0.0740775	32.9893	1037.66	FALSE	FALSE
NADH_chloroplast	carbon limitation biomass	8.63523	1001.36	8.64669	1209.48	8.6467	1001.37	8.64781	1001.37		5.20388	1000.54	45.2371	1041.91	FALSE	FALSE	769.297	4.13449	45.2371	1041.91	FALSE	FALSE	769.297	4.13449	45.2372	1041.91	FALSE	FALSE	769.297	4.13449		6.96472	1213.99	27.3688	1021.84	FALSE	FALSE	292.964	-15.8282	27.3688	1021.84	FALSE	FALSE	292.964	-15.8282	27.3688	1021.84	FALSE	FALSE
NADH_mitochondria	carbon limitation biomass	9.14039	1009.14	9.144	1033.61	9.14284	1033.61	9.14311	1009.14		31.4346	1031.43	57.6431	1281.74	FALSE	FALSE	83.3747	24.2679	57.6431	1281.74	FALSE	FALSE	83.3747	24.2679	57.6432	1281.74	FALSE	FALSE	83.3748	24.2679		12.4804	1062.2	23.2451	1096.32	FALSE	FALSE	86.2524	3.21183	23.2451	1096.32	FALSE	FALSE	86.2524	3.21183	23.245	1096.32	FALSE	FALSE
NADH_peroxisome	carbon limitation biomass	0	0	5.55112e-17	5.55112e-17	5.55112e-17	5.55112e-17	0	0		20.226	20.226	0	0	FALSE	TRUE	-100	-100	0	0	FALSE	TRUE	-100	-100	0	1.62203	FALSE	TRUE	-100	-91.9804		10.841	11.1287	0	0	FALSE	TRUE	-100	-100	0	0	FALSE	TRUE	-100	-100	2.77556e-17	2.77556e-17	FALSE	TRUE
ATP_cytosol	nitrogen limitation biomass	35.8226	36.4144	35.8338	36.4256	35.8338	36.4256	35.8286	36.4206		52.2541	116.57	80.3449	193.393	FALSE	FALSE	53.758	65.9026	80.3449	193.393	FALSE	FALSE	53.758	65.9026	80.3449	193.393	FALSE	FALSE	53.758	65.9026		44.1842	53.1186	58.022	58.4575	TRUE	FALSE	31.3186	10.0508	58.022	58.4575	TRUE	FALSE	31.3186	10.0508	58.022	58.4575	TRUE	FALSE
ATP_chloroplast	nitrogen limitation biomass	339.046	339.046	339.057	339.057	339.057	339.057	339.053	339.053		360.749	360.749	388.023	388.521	TRUE	FALSE	7.56053	7.69842	388.023	388.521	TRUE	FALSE	7.56053	7.69842	388.023	388.521	TRUE	FALSE	7.56053	7.69842		345.793	350.584	356.474	356.474	TRUE	FALSE	3.08887	1.68006	356.474	356.474	TRUE	FALSE	3.08887	1.68006	356.474	356.474	TRUE	FALSE
ATP_mitochondria	nitrogen limitation biomass	17.3663	17.3663	17.3741	17.3741	17.3741	17.3741	17.3707	17.3707		63.1425	63.1633	129.101	131.61	TRUE	FALSE	104.46	108.365	129.101	131.61	TRUE	FALSE	104.46	108.365	129.101	131.61	TRUE	FALSE	104.46	108.365		15.4017	21.2176	31.588	31.588	TRUE	FALSE	105.094	48.8767	31.588	31.588	TRUE	FALSE	105.094	48.8767	31.588	31.588	TRUE	FALSE
NADPH_cytosol	nitrogen limitation biomass	0.0116034	979.386	0.0116022	992.206	0.0116022	992.206	0.0116048	979.38		0.00468434	1064.32	0.00497997	1112.05	FALSE	FALSE	6.31096	4.48523	0.00497997	1112.05	FALSE	FALSE	6.31096	4.48523	0.00497844	111.795	FALSE	FALSE	6.2782	-89.496		0.00820949	994.063	0.00853632	986.716	FALSE	FALSE	3.98109	-0.739019	0.00853632	986.716	FALSE	FALSE	3.98109	-0.739019	0.00853782	957.42	FALSE	FALSE
NADPH_chloroplast	nitrogen limitation biomass	208.048	1219.65	208.044	1219.65	208.044	1219.65	208.048	219.647		225.134	231.654	223.565	1230.5	FALSE	FALSE	-0.697043	431.178	223.565	1230.5	FALSE	FALSE	-0.697043	431.178	223.565	1230.5	FALSE	FALSE	-0.697045	431.178		209.073	1222.03	205.658	215.629	FALSE	FALSE	-1.63345	-82.3548	205.658	215.629	FALSE	FALSE	-1.63345	-82.3548	205.658	1215.63	FALSE	FALSE
NADPH_mitochondria	nitrogen limitation biomass	1.25387e-08	23.0944	1.66533e-15	1000.59	1.66533e-15	1000.59	8.05724e-13	23.0995		9.69352e-27	147.758	1.70466e-12	244.442	FALSE	FALSE	1.75856e+16	65.4347	1.70466e-12	244.442	FALSE	FALSE	1.75856e+16	65.4347	3.23117e-27	244.442	FALSE	FALSE	-66.6667	65.4347		1.5438e-15	1004.45	2.01706e-16	1000.44	FALSE	FALSE	-86.9344	-0.399872	2.07124e-16	1000.44	FALSE	FALSE	-86.5834	-0.399872	3.23402e-12	34.7247	FALSE	FALSE
NADH_cytosol	nitrogen limitation biomass	22.9848	25.2102	22.9881	1021.71	22.9881	1021.71	22.9869	25.2125		37.799	55.9116	42.4402	1064.45	FALSE	FALSE	12.2786	1803.8	42.4402	1064.45	FALSE	FALSE	12.2786	1803.8	42.4402	1064.45	FALSE	FALSE	12.2786	1803.8		30.615	1033.29	33.0636	1031.4	FALSE	FALSE	7.99799	-0.182709	33.0636	1031.4	FALSE	FALSE	7.99799	-0.182709	33.0636	1031.4	FALSE	FALSE
NADH_chloroplast	nitrogen limitation biomass	8.49343	1001.62	8.50197	1001.63	8.50197	1001.63	8.50279	1206.39		5.26664	1225.38	46.1658	1042.26	FALSE	FALSE	776.571	-14.9442	46.1658	1042.26	FALSE	FALSE	776.571	-14.9442	46.1628	1042.26	FALSE	FALSE	776.514	-14.9442		7.36889	1001.72	28.4552	1225.92	FALSE	FALSE	286.154	22.3811	28.4552	1225.92	FALSE	FALSE	286.154	22.3811	28.4553	1021.96	FALSE	FALSE
NADH_mitochondria	nitrogen limitation biomass	6.91314	1026.87	6.91747	1006.92	6.91747	1006.92	6.91609	1006.92		25.244	1168.37	51.6266	1052.62	FALSE	FALSE	104.51	-9.90675	51.6266	1052.62	FALSE	FALSE	104.51	-9.90675	51.6266	1245.58	FALSE	FALSE	104.51	6.60805		11.635	1048.42	12.6116	1012.61	FALSE	FALSE	8.39297	-3.41519	12.6116	1012.61	FALSE	FALSE	8.39297	-3.41519	12.6115	1037.15	FALSE	FALSE
NADH_peroxisome	nitrogen limitation biomass	0	0	0	0	0	0	0	0		20.0134	20.0134	0	0	FALSE	TRUE	-100	-100	0	0	FALSE	TRUE	-100	-100	0	0	FALSE	TRUE	-100	-100		9.95634	10.8846	0	0	FALSE	TRUE	-100	-100	0	0	FALSE	TRUE	-100	-100	0	0	FALSE	TRUE
Abbreviations:
TF - transformant
WT - wild-type
c - carboxylation
o - oxygenation
TS - tartronate semialdehyde carboxylase
[truncated: 2 more columns]
