# Supplementary material for: Photorespiratory Bypasses Lead to Increased Growth in Arabidopsis thaliana: Are Predictions Consistent with Experimental Evidence?
Source: Front Bioeng Biotechnol. 2016 Apr 7;4:31. doi: 10.3389/fbioe.2016.00031 (PMC4823303; doi:10.3389/fbioe.2016.00031)
Supplement: Supplementary file 9 [file Data_Sheet_1.ZIP]

Archive with 9 entries (9 files):
- Arnold_Kebeish_irrev_opt.xml
- Arnold_Maier_irrev_opt.xml
- Arnold_opt.xml
- Dal_Molin_2010.xml
- Dal_Molin_2010_Kebeish_irrev.xml
- Dal_Molin_2010_Maier_irrev.xml
- Mintz_Oron_2011.xml
- Mintz_Oron_2011_Kebeish_irrev.xml
- Mintz_Oron_2011_Maier_irrev.xml
