# Supplementary material for: Photorespiratory Bypasses Lead to Increased Growth in Arabidopsis thaliana: Are Predictions Consistent with Experimental Evidence?
Source: Front Bioeng Biotechnol. 2016 Apr 7;4:31. doi: 10.3389/fbioe.2016.00031 (PMC4823303; doi:10.3389/fbioe.2016.00031)
Supplement: Supplementary file 9 [file Data_Sheet_1.ZIP › Dal_Molin_2010_Maier_irrev.xml]

<?xml version="1.0" encoding="UTF-8"?>
<sbml xmlns="http://www.sbml.org/sbml/level2" level="2" version="1">
  <model id="Dal_Molin_2010_M_rev_xml">
    <listOfUnitDefinitions>
      <unitDefinition id="mmol_per_gDW_per_hr">
        <listOfUnits>
          <unit kind="mole" exponent="1" scale="-3" multiplier="1" offset="0"/>
          <unit kind="gram" exponent="-1" scale="0" multiplier="1" offset="0"/>
          <unit kind="second" exponent="-1" scale="0" multiplier="0.000277777777777778" offset="0"/>
        </listOfUnits>
      </unitDefinition>
    </listOfUnitDefinitions>
    <listOfCompartments>
      <compartment id="acc" name="acc" spatialDimensions="3" constant="false"/>
      <compartment id="biomass" name="biomass" spatialDimensions="3" constant="false"/>
      <compartment id="c" name="cytosol" spatialDimensions="3" constant="false"/>
      <compartment id="e" name="environment" spatialDimensions="3" constant="false"/>
      <compartment id="m" name="mitochondria" spatialDimensions="3" constant="false"/>
      <compartment id="p" name="plastid" spatialDimensions="3" constant="false"/>
      <compartment id="v" name="vacuole" spatialDimensions="3" constant="false"/>
      <compartment id="x" name="peroxisome" spatialDimensions="3" constant="false"/>
    </listOfCompartments>
    <listOfSpecies>
      <species id="M_S_10_45_Formyltetrahydrofolate_c" compartment="c" hasOnlySubstanceUnits="false" boundaryCondition="false" constant="false">
        <notes>
          <body xmlns="http://www.w3.org/1999/xhtml">
            <p>CHARGE: 0</p>
          </body>
        </notes>
      </species>
      <species id="M_S_11_45_Dehydrocorticosterone_c" compartment="c" hasOnlySubstanceUnits="false" boundaryCondition="false" constant="false">
        <notes>
          <body xmlns="http://www.w3.org/1999/xhtml">
            <p>CHARGE: 0</p>
          </body>
        </notes>
      </species>
      <species id="M_S_11beta_45_Hydroxyandrost_45_4_45_ene_45_3_44_17_45_dione_c" compartment="c" hasOnlySubstanceUnits="false" boundaryCondition="false" constant="false">
        <notes>
          <body xmlns="http://www.w3.org/1999/xhtml">
            <p>CHARGE: 0</p>
          </body>
        </notes>
      </species>
      <species id="M_S_12_45_Oxo_45_9_40_Z_41__45_dodecenoic_32_acid_c" compartment="c" hasOnlySubstanceUnits="false" boundaryCondition="false" constant="false">
        <notes>
          <body xmlns="http://www.w3.org/1999/xhtml">
            <p>CHARGE: 0</p>
          </body>
        </notes>
      </species>
      <species id="M_S_13_40_1_41__45_Hydroxy_45_magnesium_45_protoporphyrin_32_IX_32_13_45_monomethyl_32_ester_c" compartment="c" hasOnlySubstanceUnits="false" boundaryCondition="false" constant="false">
        <notes>
          <body xmlns="http://www.w3.org/1999/xhtml">
            <p>CHARGE: 0</p>
          </body>
        </notes>
      </species>
      <species id="M_S_13_40_1_41__45_Oxo_45_magnesium_45_protoporphyrin_32_IX_32_13_45_monomethyl_32_ester_c" compartment="c" hasOnlySubstanceUnits="false" boundaryCondition="false" constant="false">
        <notes>
          <body xmlns="http://www.w3.org/1999/xhtml">
            <p>CHARGE: 0</p>
          </body>
        </notes>
      </species>
      <species id="M_S_13_40_S_41__45_HPOT_c" compartment="c" hasOnlySubstanceUnits="false" boundaryCondition="false" constant="false">
        <notes>
          <body xmlns="http://www.w3.org/1999/xhtml">
            <p>CHARGE: 0</p>
          </body>
        </notes>
      </species>
      <species id="M_S_13_44_16_45_Docosadienoic_32_acid_c" compartment="c" hasOnlySubstanceUnits="false" boundaryCondition="false" constant="false">
        <notes>
          <body xmlns="http://www.w3.org/1999/xhtml">
            <p>CHARGE: 0</p>
          </body>
        </notes>
      </species>
      <species id="M_S_14_45_Demethyllanosterol_c" compartment="c" hasOnlySubstanceUnits="false" boundaryCondition="false" constant="false">
        <notes>
          <body xmlns="http://www.w3.org/1999/xhtml">
            <p>CHARGE: 0</p>
          </body>
        </notes>
      </species>
      <species id="M_S_15_40_S_41__45_HPETE_c" compartment="c" hasOnlySubstanceUnits="false" boundaryCondition="false" constant="false">
        <notes>
          <body xmlns="http://www.w3.org/1999/xhtml">
            <p>CHARGE: 0</p>
          </body>
        </notes>
      </species>
      <species id="M_S_16_45_Epivellosimine_c" compartment="c" hasOnlySubstanceUnits="false" boundaryCondition="false" constant="false">
        <notes>
          <body xmlns="http://www.w3.org/1999/xhtml">
            <p>CHARGE: 0</p>
          </body>
        </notes>
      </species>
      <species id="M_S_16alpha_45_Hydroxydehydroepiandrosterone_c" compartment="c" hasOnlySubstanceUnits="false" boundaryCondition="false" constant="false">
        <notes>
          <body xmlns="http://www.w3.org/1999/xhtml">
            <p>CHARGE: 0</p>
          </body>
        </notes>
      </species>
      <species id="M_S_19_45_Oxoandrost_45_4_45_ene_45_3_44_17_45_dione_c" compartment="c" hasOnlySubstanceUnits="false" boundaryCondition="false" constant="false">
        <notes>
          <body xmlns="http://www.w3.org/1999/xhtml">
            <p>CHARGE: 0</p>
          </body>
        </notes>
      </species>
      <species id="M_S_19_45_Oxotestosterone_c" compartment="c" hasOnlySubstanceUnits="false" boundaryCondition="false" constant="false">
        <notes>
          <body xmlns="http://www.w3.org/1999/xhtml">
            <p>CHARGE: 0</p>
          </body>
        </notes>
      </species>
      <species id="M_S_1D_45_myo_45_Inositol_32_1_44_3_44_4_44_5_44_6_45_pentakisphosphate_c" compartment="c" hasOnlySubstanceUnits="false" boundaryCondition="false" constant="false">
        <notes>
          <body xmlns="http://www.w3.org/1999/xhtml">
            <p>CHARGE: 0</p>
          </body>
        </notes>
      </species>
      <species id="M_S_1D_45_myo_45_Inositol_32_1_44_3_44_4_45_trisphosphate_c" compartment="c" hasOnlySubstanceUnits="false" boundaryCondition="false" constant="false">
        <notes>
          <body xmlns="http://www.w3.org/1999/xhtml">
            <p>CHARGE: 0</p>
          </body>
        </notes>
      </species>
      <species id="M_S_1D_45_myo_45_Inositol_32_1_44_4_45_bisphosphate_c" compartment="c" hasOnlySubstanceUnits="false" boundaryCondition="false" constant="false">
        <notes>
          <body xmlns="http://www.w3.org/1999/xhtml">
            <p>CHARGE: 0</p>
          </body>
        </notes>
      </species>
      <species id="M_S_1D_45_myo_45_Inositol_32_3_45_phosphate_c" compartment="c" hasOnlySubstanceUnits="false" boundaryCondition="false" constant="false">
        <notes>
          <body xmlns="http://www.w3.org/1999/xhtml">
            <p>CHARGE: 0</p>
          </body>
        </notes>
      </species>
      <species id="M_S_1H_45_Imidazole_45_4_45_ethanamine_c" compartment="c" hasOnlySubstanceUnits="false" boundaryCondition="false" constant="false">
        <notes>
          <body xmlns="http://www.w3.org/1999/xhtml">
            <p>CHARGE: 0</p>
          </body>
        </notes>
      </species>
      <species id="M_S_1_44_1_44_1_45_Trichloro_45_2_44_2_45_bis_40_4_45_chlorophenyl_41_ethane_c" compartment="c" hasOnlySubstanceUnits="false" boundaryCondition="false" constant="false">
        <notes>
          <body xmlns="http://www.w3.org/1999/xhtml">
            <p>CHARGE: 0</p>
          </body>
        </notes>
      </species>
      <species id="M_S_1_44_1_45_Dichloroethylene_32_epoxide_c" compartment="c" hasOnlySubstanceUnits="false" boundaryCondition="false" constant="false">
        <notes>
          <body xmlns="http://www.w3.org/1999/xhtml">
            <p>CHARGE: 0</p>
          </body>
        </notes>
      </species>
      <species id="M_S_1_44_2_45_Diacyl_45_3_45_beta_45_D_45_galactosyl_45_sn_45_glycerol_c" compartment="c" hasOnlySubstanceUnits="false" boundaryCondition="false" constant="false">
        <notes>
          <body xmlns="http://www.w3.org/1999/xhtml">
            <p>CHARGE: 0</p>
          </body>
        </notes>
      </species>
      <species id="M_S_1_44_2_45_Diacyl_45_sn_45_glycerol_c" compartment="c" hasOnlySubstanceUnits="false" boundaryCondition="false" constant="false">
        <notes>
          <body xmlns="http://www.w3.org/1999/xhtml">
            <p>CHARGE: 0</p>
          </body>
        </notes>
      </species>
      <species id="M_S_1_44_2_45_Dibromoethane_c" compartment="c" hasOnlySubstanceUnits="false" boundaryCondition="false" constant="false">
        <notes>
          <body xmlns="http://www.w3.org/1999/xhtml">
            <p>CHARGE: 0</p>
          </body>
        </notes>
      </species>
      <species id="M_S_1_44_2_45_Dihydroxy_45_8_45_carboxynaphthalene_c" compartment="c" hasOnlySubstanceUnits="false" boundaryCondition="false" constant="false">
        <notes>
          <body xmlns="http://www.w3.org/1999/xhtml">
            <p>CHARGE: 0</p>
          </body>
        </notes>
      </species>
      <species id="M_S_1_44_3_44_7_45_Trimethyluric_32_acid_c" compartment="c" hasOnlySubstanceUnits="false" boundaryCondition="false" constant="false">
        <notes>
          <body xmlns="http://www.w3.org/1999/xhtml">
            <p>CHARGE: 0</p>
          </body>
        </notes>
      </species>
      <species id="M_S_1_44_3_45_Diaminopropane_c" compartment="c" hasOnlySubstanceUnits="false" boundaryCondition="false" constant="false">
        <notes>
          <body xmlns="http://www.w3.org/1999/xhtml">
            <p>CHARGE: 0</p>
          </body>
        </notes>
      </species>
      <species id="M_S_1_44_3_45_beta_45_D_45_Glucan_c" compartment="c" hasOnlySubstanceUnits="false" boundaryCondition="false" constant="false">
        <notes>
          <body xmlns="http://www.w3.org/1999/xhtml">
            <p>CHARGE: 0</p>
          </body>
        </notes>
      </species>
      <species id="M_S_1_44_4_45_Dihydroxy_45_2_45_naphthoate_c" compartment="c" hasOnlySubstanceUnits="false" boundaryCondition="false" constant="false">
        <notes>
          <body xmlns="http://www.w3.org/1999/xhtml">
            <p>CHARGE: 0</p>
          </body>
        </notes>
      </species>
      <species id="M_S_1_44_4_45_Dihydroxy_45_2_45_naphthoyl_45_CoA_c" compartment="c" hasOnlySubstanceUnits="false" boundaryCondition="false" constant="false">
        <notes>
          <body xmlns="http://www.w3.org/1999/xhtml">
            <p>CHARGE: 0</p>
          </body>
        </notes>
      </species>
      <species id="M_S_1_44_4_45_beta_45_D_45_Mannan_c" compartment="c" hasOnlySubstanceUnits="false" boundaryCondition="false" constant="false">
        <notes>
          <body xmlns="http://www.w3.org/1999/xhtml">
            <p>CHARGE: 0</p>
          </body>
        </notes>
      </species>
      <species id="M_S_1_44_4_45_beta_45_D_45_Xylan_c" compartment="c" hasOnlySubstanceUnits="false" boundaryCondition="false" constant="false">
        <notes>
          <body xmlns="http://www.w3.org/1999/xhtml">
            <p>CHARGE: 0</p>
          </body>
        </notes>
      </species>
      <species id="M_S_1_44_7_45_Dimethyluric_32_acid_c" compartment="c" hasOnlySubstanceUnits="false" boundaryCondition="false" constant="false">
        <notes>
          <body xmlns="http://www.w3.org/1999/xhtml">
            <p>CHARGE: 0</p>
          </body>
        </notes>
      </species>
      <species id="M_S_1_44_7_45_Dimethylxanthine_c" compartment="c" hasOnlySubstanceUnits="false" boundaryCondition="false" constant="false">
        <notes>
          <body xmlns="http://www.w3.org/1999/xhtml">
            <p>CHARGE: 0</p>
          </body>
        </notes>
      </species>
      <species id="M_S_1_45_Acyl_45_sn_45_glycerol_32_3_45_phosphate_c" compartment="c" hasOnlySubstanceUnits="false" boundaryCondition="false" constant="false">
        <notes>
          <body xmlns="http://www.w3.org/1999/xhtml">
            <p>CHARGE: 0</p>
          </body>
        </notes>
      </species>
      <species id="M_S_1_45_Alkenyl_45_2_45_acylglycerol_c" compartment="c" hasOnlySubstanceUnits="false" boundaryCondition="false" constant="false">
        <notes>
          <body xmlns="http://www.w3.org/1999/xhtml">
            <p>CHARGE: 0</p>
          </body>
        </notes>
      </species>
      <species id="M_S_1_45_Alkyl_45_2_45_acylglycerol_c" compartment="c" hasOnlySubstanceUnits="false" boundaryCondition="false" constant="false">
        <notes>
          <body xmlns="http://www.w3.org/1999/xhtml">
            <p>CHARGE: 0</p>
          </body>
        </notes>
      </species>
      <species id="M_S_1_45_Alkyl_45_2_45_acylglycerophosphoethanolamine_c" compartment="c" hasOnlySubstanceUnits="false" boundaryCondition="false" constant="false">
        <notes>
          <body xmlns="http://www.w3.org/1999/xhtml">
            <p>CHARGE: 0</p>
          </body>
        </notes>
      </species>
      <species id="M_S_1_45_Alkyl_45_sn_45_glycero_45_3_45_phosphate_c" compartment="c" hasOnlySubstanceUnits="false" boundaryCondition="false" constant="false">
        <notes>
          <body xmlns="http://www.w3.org/1999/xhtml">
            <p>CHARGE: 0</p>
          </body>
        </notes>
      </species>
      <species id="M_S_1_45_Aminocyclopropane_45_1_45_carboxylate_c" compartment="c" hasOnlySubstanceUnits="false" boundaryCondition="false" constant="false">
        <notes>
          <body xmlns="http://www.w3.org/1999/xhtml">
            <p>CHARGE: 0</p>
          </body>
        </notes>
      </species>
      <species id="M_S_1_45_Deoxy_45_D_45_xylulose_32_5_45_phosphate_c" compartment="c" hasOnlySubstanceUnits="false" boundaryCondition="false" constant="false">
        <notes>
          <body xmlns="http://www.w3.org/1999/xhtml">
            <p>CHARGE: 0</p>
          </body>
        </notes>
      </species>
      <species id="M_S_1_45_Hydroxy_45_2_45_methyl_45_2_45_butenyl_32_4_45_diphosphate_c" compartment="c" hasOnlySubstanceUnits="false" boundaryCondition="false" constant="false">
        <notes>
          <body xmlns="http://www.w3.org/1999/xhtml">
            <p>CHARGE: 0</p>
          </body>
        </notes>
      </species>
      <species id="M_S_1_45_Hydroxy_45_2_45_naphthaldehyde_c" compartment="c" hasOnlySubstanceUnits="false" boundaryCondition="false" constant="false">
        <notes>
          <body xmlns="http://www.w3.org/1999/xhtml">
            <p>CHARGE: 0</p>
          </body>
        </notes>
      </species>
      <species id="M_S_1_45_Hydroxymethylnaphthalene_c" compartment="c" hasOnlySubstanceUnits="false" boundaryCondition="false" constant="false">
        <notes>
          <body xmlns="http://www.w3.org/1999/xhtml">
            <p>CHARGE: 0</p>
          </body>
        </notes>
      </species>
      <species id="M_S_1_45_Methoxyphenanthrene_c" compartment="c" hasOnlySubstanceUnits="false" boundaryCondition="false" constant="false">
        <notes>
          <body xmlns="http://www.w3.org/1999/xhtml">
            <p>CHARGE: 0</p>
          </body>
        </notes>
      </species>
      <species id="M_S_1_45_Methylpyrrolinium_c" compartment="c" hasOnlySubstanceUnits="false" boundaryCondition="false" constant="false">
        <notes>
          <body xmlns="http://www.w3.org/1999/xhtml">
            <p>CHARGE: 0</p>
          </body>
        </notes>
      </species>
      <species id="M_S_1_45_Methyluric_32_acid_c" compartment="c" hasOnlySubstanceUnits="false" boundaryCondition="false" constant="false">
        <notes>
          <body xmlns="http://www.w3.org/1999/xhtml">
            <p>CHARGE: 0</p>
          </body>
        </notes>
      </species>
      <species id="M_S_1_45_Methylxanthine_c" compartment="c" hasOnlySubstanceUnits="false" boundaryCondition="false" constant="false">
        <notes>
          <body xmlns="http://www.w3.org/1999/xhtml">
            <p>CHARGE: 0</p>
          </body>
        </notes>
      </species>
      <species id="M_S_1_45_Naphthaldehyde_c" compartment="c" hasOnlySubstanceUnits="false" boundaryCondition="false" constant="false">
        <notes>
          <body xmlns="http://www.w3.org/1999/xhtml">
            <p>CHARGE: 0</p>
          </body>
        </notes>
      </species>
      <species id="M_S_1_45_Nitro_45_5_45_glutathionyl_45_6_45_hydroxy_45_5_44_6_45_dihydronaphthalene_c" compartment="c" hasOnlySubstanceUnits="false" boundaryCondition="false" constant="false">
        <notes>
          <body xmlns="http://www.w3.org/1999/xhtml">
            <p>CHARGE: 0</p>
          </body>
        </notes>
      </species>
      <species id="M_S_1_45_Nitro_45_5_45_hydroxy_45_6_45_glutathionyl_45_5_44_6_45_dihydronaphthalene_c" compartment="c" hasOnlySubstanceUnits="false" boundaryCondition="false" constant="false">
        <notes>
          <body xmlns="http://www.w3.org/1999/xhtml">
            <p>CHARGE: 0</p>
          </body>
        </notes>
      </species>
      <species id="M_S_1_45_Nitro_45_7_45_glutathionyl_45_8_45_hydroxy_45_7_44_8_45_dihydronaphthalene_c" compartment="c" hasOnlySubstanceUnits="false" boundaryCondition="false" constant="false">
        <notes>
          <body xmlns="http://www.w3.org/1999/xhtml">
            <p>CHARGE: 0</p>
          </body>
        </notes>
      </species>
      <species id="M_S_1_45_Nitro_45_7_45_hydroxy_45_8_45_glutathionyl_45_7_44_8_45_dihydronaphthalene_c" compartment="c" hasOnlySubstanceUnits="false" boundaryCondition="false" constant="false">
        <notes>
          <body xmlns="http://www.w3.org/1999/xhtml">
            <p>CHARGE: 0</p>
          </body>
        </notes>
      </species>
      <species id="M_S_1_45_Nitronaphthalene_45_5_44_6_45_oxide_c" compartment="c" hasOnlySubstanceUnits="false" boundaryCondition="false" constant="false">
        <notes>
          <body xmlns="http://www.w3.org/1999/xhtml">
            <p>CHARGE: 0</p>
          </body>
        </notes>
      </species>
      <species id="M_S_1_45_Nitronaphthalene_45_7_44_8_45_oxide_c" compartment="c" hasOnlySubstanceUnits="false" boundaryCondition="false" constant="false">
        <notes>
          <body xmlns="http://www.w3.org/1999/xhtml">
            <p>CHARGE: 0</p>
          </body>
        </notes>
      </species>
      <species id="M_S_1_45_O_45_Sinapoyl_45_beta_45_D_45_glucose_c" compartment="c" hasOnlySubstanceUnits="false" boundaryCondition="false" constant="false">
        <notes>
          <body xmlns="http://www.w3.org/1999/xhtml">
            <p>CHARGE: 0</p>
          </body>
        </notes>
      </species>
      <species id="M_S_1_45_Phenanthrol_c" compartment="c" hasOnlySubstanceUnits="false" boundaryCondition="false" constant="false">
        <notes>
          <body xmlns="http://www.w3.org/1999/xhtml">
            <p>CHARGE: 0</p>
          </body>
        </notes>
      </species>
      <species id="M_S_1_45_Phenylethanol_c" compartment="c" hasOnlySubstanceUnits="false" boundaryCondition="false" constant="false">
        <notes>
          <body xmlns="http://www.w3.org/1999/xhtml">
            <p>CHARGE: 0</p>
          </body>
        </notes>
      </species>
      <species id="M_S_1_45_Phosphatidyl_45_1D_45_myo_45_inositol_32_3_45_phosphate_c" compartment="c" hasOnlySubstanceUnits="false" boundaryCondition="false" constant="false">
        <notes>
          <body xmlns="http://www.w3.org/1999/xhtml">
            <p>CHARGE: 0</p>
          </body>
        </notes>
      </species>
      <species id="M_S_1_45_Phosphatidyl_45_1D_45_myo_45_inositol_32_4_45_phosphate_c" compartment="c" hasOnlySubstanceUnits="false" boundaryCondition="false" constant="false">
        <notes>
          <body xmlns="http://www.w3.org/1999/xhtml">
            <p>CHARGE: 0</p>
          </body>
        </notes>
      </species>
      <species id="M_S_1_45_Phosphatidyl_45_D_45_myo_45_inositol_32_4_44_5_45_bisphosphate_c" compartment="c" hasOnlySubstanceUnits="false" boundaryCondition="false" constant="false">
        <notes>
          <body xmlns="http://www.w3.org/1999/xhtml">
            <p>CHARGE: 0</p>
          </body>
        </notes>
      </species>
      <species id="M_S_1_45_Phosphatidyl_45_D_45_myo_45_inositol_c" compartment="c" hasOnlySubstanceUnits="false" boundaryCondition="false" constant="false">
        <notes>
          <body xmlns="http://www.w3.org/1999/xhtml">
            <p>CHARGE: 0</p>
          </body>
        </notes>
      </species>
      <species id="M_S_1_45__40_2_45_Carboxyphenylamino_41__45_1_39__45_deoxy_45_D_45_ribulose_32_5_39__45_phosphate_c" compartment="c" hasOnlySubstanceUnits="false" boundaryCondition="false" constant="false">
        <notes>
          <body xmlns="http://www.w3.org/1999/xhtml">
            <p>CHARGE: 0</p>
          </body>
        </notes>
      </species>
      <species id="M_S_1_45__40_5_39__45_Phosphoribosyl_41__45_5_45_amino_45_4_45__40_N_45_succinocarboxamide_41__45_imidazole_c" compartment="c" hasOnlySubstanceUnits="false" boundaryCondition="false" constant="false">
        <notes>
          <body xmlns="http://www.w3.org/1999/xhtml">
            <p>CHARGE: 0</p>
          </body>
        </notes>
      </species>
      <species id="M_S_1_45__40_5_39__45_Phosphoribosyl_41__45_5_45_amino_45_4_45_imidazolecarboxamide_c" compartment="c" hasOnlySubstanceUnits="false" boundaryCondition="false" constant="false">
        <notes>
          <body xmlns="http://www.w3.org/1999/xhtml">
            <p>CHARGE: 0</p>
          </body>
        </notes>
      </species>
      <species id="M_S_1_45__40_5_39__45_Phosphoribosyl_41__45_5_45_formamido_45_4_45_imidazolecarboxamide_c" compartment="c" hasOnlySubstanceUnits="false" boundaryCondition="false" constant="false">
        <notes>
          <body xmlns="http://www.w3.org/1999/xhtml">
            <p>CHARGE: 0</p>
          </body>
        </notes>
      </species>
      <species id="M_S_1_45__40_5_45_Phospho_45_D_45_ribosyl_41__45_5_45_amino_45_4_45_imidazolecarboxylate_c" compartment="c" hasOnlySubstanceUnits="false" boundaryCondition="false" constant="false">
        <notes>
          <body xmlns="http://www.w3.org/1999/xhtml">
            <p>CHARGE: 0</p>
          </body>
        </notes>
      </species>
      <species id="M_S_1_45_alpha_45_D_45_Galactosyl_45_myo_45_inositol_c" compartment="c" hasOnlySubstanceUnits="false" boundaryCondition="false" constant="false">
        <notes>
          <body xmlns="http://www.w3.org/1999/xhtml">
            <p>CHARGE: 0</p>
          </body>
        </notes>
      </species>
      <species id="M_S_22alpha_45_Hydroxy_45_5alpha_45_campestan_45_3_45_one_c" compartment="c" hasOnlySubstanceUnits="false" boundaryCondition="false" constant="false">
        <notes>
          <body xmlns="http://www.w3.org/1999/xhtml">
            <p>CHARGE: 0</p>
          </body>
        </notes>
      </species>
      <species id="M_S_22alpha_45_Hydroxy_45_campest_45_4_45_en_45_3_45_one_c" compartment="c" hasOnlySubstanceUnits="false" boundaryCondition="false" constant="false">
        <notes>
          <body xmlns="http://www.w3.org/1999/xhtml">
            <p>CHARGE: 0</p>
          </body>
        </notes>
      </species>
      <species id="M_S_22alpha_45_Hydroxy_45_campesterol_c" compartment="c" hasOnlySubstanceUnits="false" boundaryCondition="false" constant="false">
        <notes>
          <body xmlns="http://www.w3.org/1999/xhtml">
            <p>CHARGE: 0</p>
          </body>
        </notes>
      </species>
      <species id="M_S_24_45_Methylene_32_lophenol_c" compartment="c" hasOnlySubstanceUnits="false" boundaryCondition="false" constant="false">
        <notes>
          <body xmlns="http://www.w3.org/1999/xhtml">
            <p>CHARGE: 0</p>
          </body>
        </notes>
      </species>
      <species id="M_S_24_45_Methylenecholesterol_c" compartment="c" hasOnlySubstanceUnits="false" boundaryCondition="false" constant="false">
        <notes>
          <body xmlns="http://www.w3.org/1999/xhtml">
            <p>CHARGE: 0</p>
          </body>
        </notes>
      </species>
      <species id="M_S_24_45_Methylenecycloartanol_c" compartment="c" hasOnlySubstanceUnits="false" boundaryCondition="false" constant="false">
        <notes>
          <body xmlns="http://www.w3.org/1999/xhtml">
            <p>CHARGE: 0</p>
          </body>
        </notes>
      </species>
      <species id="M_S_2_39__45_Deoxyinosine_32_5_39__45_phosphate_c" compartment="c" hasOnlySubstanceUnits="false" boundaryCondition="false" constant="false">
        <notes>
          <body xmlns="http://www.w3.org/1999/xhtml">
            <p>CHARGE: 0</p>
          </body>
        </notes>
      </species>
      <species id="M_S_2_39__45_Deoxyribonucleoside_32_diphosphate_c" compartment="c" hasOnlySubstanceUnits="false" boundaryCondition="false" constant="false">
        <notes>
          <body xmlns="http://www.w3.org/1999/xhtml">
            <p>CHARGE: 0</p>
          </body>
        </notes>
      </species>
      <species id="M_S_2_44_2_45_Dichloroacetaldehyde_c" compartment="c" hasOnlySubstanceUnits="false" boundaryCondition="false" constant="false">
        <notes>
          <body xmlns="http://www.w3.org/1999/xhtml">
            <p>CHARGE: 0</p>
          </body>
        </notes>
      </species>
      <species id="M_S_2_44_3_44_2_39_3_39__45_Tetrakis_40_3_45_hydroxytetradecanoyl_41__45_D_45_glucosaminyl_45_1_44_6_45_beta_45_D_45_glucosamine_32_1_44_4_39__45_bisphosphate_c" compartment="c" hasOnlySubstanceUnits="false" boundaryCondition="false" constant="false">
        <notes>
          <body xmlns="http://www.w3.org/1999/xhtml">
            <p>CHARGE: 0</p>
          </body>
        </notes>
      </species>
      <species id="M_S_2_44_3_44_4_44_5_45_Tetrahydrodipicolinate_c" compartment="c" hasOnlySubstanceUnits="false" boundaryCondition="false" constant="false">
        <notes>
          <body xmlns="http://www.w3.org/1999/xhtml">
            <p>CHARGE: 0</p>
          </body>
        </notes>
      </species>
      <species id="M_S_2_44_3_45_Dihydro_45_2_45_S_45_glutathionyl_45_3_45_hydroxy_32_bromobenzene_c" compartment="c" hasOnlySubstanceUnits="false" boundaryCondition="false" constant="false">
        <notes>
          <body xmlns="http://www.w3.org/1999/xhtml">
            <p>CHARGE: 0</p>
          </body>
        </notes>
      </species>
      <species id="M_S_2_44_3_45_Dihydroxy_32_1_44_1_44_1_45_Trichloro_45_2_44_2_45_bis_40_4_39__45_chlorophenyl_41_ethane_c" compartment="c" hasOnlySubstanceUnits="false" boundaryCondition="false" constant="false">
        <notes>
          <body xmlns="http://www.w3.org/1999/xhtml">
            <p>CHARGE: 0</p>
          </body>
        </notes>
      </species>
      <species id="M_S_2_44_3_45_Dihydroxy_45_3_45_methylbutanoate_c" compartment="c" hasOnlySubstanceUnits="false" boundaryCondition="false" constant="false">
        <notes>
          <body xmlns="http://www.w3.org/1999/xhtml">
            <p>CHARGE: 0</p>
          </body>
        </notes>
      </species>
      <species id="M_S_2_44_3_45_Dimethyl_45_5_45_phytylquinol_c" compartment="c" hasOnlySubstanceUnits="false" boundaryCondition="false" constant="false">
        <notes>
          <body xmlns="http://www.w3.org/1999/xhtml">
            <p>CHARGE: 0</p>
          </body>
        </notes>
      </species>
      <species id="M_S_2_44_5_45_Diamino_45_6_45__40_5_39__45_triphosphoryl_45_3_39__44_4_39__45_trihydroxy_45_2_39__45_oxopentyl_41__45_amino_45_4_45_oxopyrimidine_c" compartment="c" hasOnlySubstanceUnits="false" boundaryCondition="false" constant="false">
        <notes>
          <body xmlns="http://www.w3.org/1999/xhtml">
            <p>CHARGE: 0</p>
          </body>
        </notes>
      </species>
      <species id="M_S_2_44_5_45_Diamino_45_6_45_hydroxy_45_4_45__40_5_39__45_phosphoribosylamino_41_pyrimidine_c" compartment="c" hasOnlySubstanceUnits="false" boundaryCondition="false" constant="false">
        <notes>
          <body xmlns="http://www.w3.org/1999/xhtml">
            <p>CHARGE: 0</p>
          </body>
        </notes>
      </species>
      <species id="M_S_2_44_5_45_Diaminopyrimidine_32_nucleoside_32_triphosphate_c" compartment="c" hasOnlySubstanceUnits="false" boundaryCondition="false" constant="false">
        <notes>
          <body xmlns="http://www.w3.org/1999/xhtml">
            <p>CHARGE: 0</p>
          </body>
        </notes>
      </species>
      <species id="M_S_2_44_5_45_Dihydroxypyridine_c" compartment="c" hasOnlySubstanceUnits="false" boundaryCondition="false" constant="false">
        <notes>
          <body xmlns="http://www.w3.org/1999/xhtml">
            <p>CHARGE: 0</p>
          </body>
        </notes>
      </species>
      <species id="M_S_2_44_6_45_Dibromohydroquinone_c" compartment="c" hasOnlySubstanceUnits="false" boundaryCondition="false" constant="false">
        <notes>
          <body xmlns="http://www.w3.org/1999/xhtml">
            <p>CHARGE: 0</p>
          </body>
        </notes>
      </species>
      <species id="M_S_2_44_6_45_Dihydroxycyclohexane_45_1_45_carboxyl_45_CoA_c" compartment="c" hasOnlySubstanceUnits="false" boundaryCondition="false" constant="false">
        <notes>
          <body xmlns="http://www.w3.org/1999/xhtml">
            <p>CHARGE: 0</p>
          </body>
        </notes>
      </species>
      <species id="M_S_2_44_6_45_Dimethyl_45_5_45_methylene_45_3_45_oxo_45_heptanoyl_45_CoA_c" compartment="c" hasOnlySubstanceUnits="false" boundaryCondition="false" constant="false">
        <notes>
          <body xmlns="http://www.w3.org/1999/xhtml">
            <p>CHARGE: 0</p>
          </body>
        </notes>
      </species>
      <species id="M_S_2_45_Acetolactate_c" compartment="c" hasOnlySubstanceUnits="false" boundaryCondition="false" constant="false">
        <notes>
          <body xmlns="http://www.w3.org/1999/xhtml">
            <p>CHARGE: 0</p>
          </body>
        </notes>
      </species>
      <species id="M_S_2_45_Acyl_45_1_45__40_1_45_alkenyl_41__45_sn_45_glycero_45_3_45_phosphate_c" compartment="c" hasOnlySubstanceUnits="false" boundaryCondition="false" constant="false">
        <notes>
          <body xmlns="http://www.w3.org/1999/xhtml">
            <p>CHARGE: 0</p>
          </body>
        </notes>
      </species>
      <species id="M_S_2_45_Acyl_45_1_45_alkyl_45_sn_45_glycero_45_3_45_phosphate_c" compartment="c" hasOnlySubstanceUnits="false" boundaryCondition="false" constant="false">
        <notes>
          <body xmlns="http://www.w3.org/1999/xhtml">
            <p>CHARGE: 0</p>
          </body>
        </notes>
      </species>
      <species id="M_S_2_45_Acyl_45_sn_45_glycerol_32_3_45_phosphate_c" compartment="c" hasOnlySubstanceUnits="false" boundaryCondition="false" constant="false">
        <notes>
          <body xmlns="http://www.w3.org/1999/xhtml">
            <p>CHARGE: 0</p>
          </body>
        </notes>
      </species>
      <species id="M_S_2_45_Amino_45_4_45_hydroxy_45_6_45__40_D_45_erythro_45_1_44_2_44_3_45_trihydroxypropyl_41__45_7_44_8_45_dihydropteridine_c" compartment="c" hasOnlySubstanceUnits="false" boundaryCondition="false" constant="false">
        <notes>
          <body xmlns="http://www.w3.org/1999/xhtml">
            <p>CHARGE: 0</p>
          </body>
        </notes>
      </species>
      <species id="M_S_2_45_Amino_45_4_45_hydroxy_45_6_45__40_erythro_45_1_44_2_44_3_45_trihydroxypropyl_41_dihydropteridine_32_triphosphate_c" compartment="c" hasOnlySubstanceUnits="false" boundaryCondition="false" constant="false">
        <notes>
          <body xmlns="http://www.w3.org/1999/xhtml">
            <p>CHARGE: 0</p>
          </body>
        </notes>
      </species>
      <species id="M_S_2_45_Amino_45_4_45_hydroxy_45_6_45_hydroxymethyl_45_7_44_8_45_dihydropteridine_c" compartment="c" hasOnlySubstanceUnits="false" boundaryCondition="false" constant="false">
        <notes>
          <body xmlns="http://www.w3.org/1999/xhtml">
            <p>CHARGE: 0</p>
          </body>
        </notes>
      </species>
      <species id="M_S_2_45_Amino_45_7_44_8_45_dihydro_45_4_45_hydroxy_45_6_45__40_diphosphooxymethyl_41_pteridine_c" compartment="c" hasOnlySubstanceUnits="false" boundaryCondition="false" constant="false">
        <notes>
          <body xmlns="http://www.w3.org/1999/xhtml">
            <p>CHARGE: 0</p>
          </body>
        </notes>
      </species>
      <species id="M_S_2_45_Aminoacrylate_c" compartment="c" hasOnlySubstanceUnits="false" boundaryCondition="false" constant="false">
        <notes>
          <body xmlns="http://www.w3.org/1999/xhtml">
            <p>CHARGE: 0</p>
          </body>
        </notes>
      </species>
      <species id="M_S_2_45_Bromoacetaldehyde_c" compartment="c" hasOnlySubstanceUnits="false" boundaryCondition="false" constant="false">
        <notes>
          <body xmlns="http://www.w3.org/1999/xhtml">
            <p>CHARGE: 0</p>
          </body>
        </notes>
      </species>
      <species id="M_S_2_45_C_45_Methyl_45_D_45_erythritol_32_2_44_4_45_cyclodiphosphate_c" compartment="c" hasOnlySubstanceUnits="false" boundaryCondition="false" constant="false">
        <notes>
          <body xmlns="http://www.w3.org/1999/xhtml">
            <p>CHARGE: 0</p>
          </body>
        </notes>
      </species>
      <species id="M_S_2_45_C_45_Methyl_45_D_45_erythritol_32_4_45_phosphate_c" compartment="c" hasOnlySubstanceUnits="false" boundaryCondition="false" constant="false">
        <notes>
          <body xmlns="http://www.w3.org/1999/xhtml">
            <p>CHARGE: 0</p>
          </body>
        </notes>
      </species>
      <species id="M_S_2_45_Carboxy_45_2_44_3_45_dihydro_45_5_44_6_45_dihydroxyindole_c" compartment="c" hasOnlySubstanceUnits="false" boundaryCondition="false" constant="false">
        <notes>
          <body xmlns="http://www.w3.org/1999/xhtml">
            <p>CHARGE: 0</p>
          </body>
        </notes>
      </species>
      <species id="M_S_2_45_Dehydro_45_3_45_deoxy_45_D_45_arabino_45_heptonate_32_7_45_phosphate_c" compartment="c" hasOnlySubstanceUnits="false" boundaryCondition="false" constant="false">
        <notes>
          <body xmlns="http://www.w3.org/1999/xhtml">
            <p>CHARGE: 0</p>
          </body>
        </notes>
      </species>
      <species id="M_S_2_45_Dehydropantoate_c" compartment="c" hasOnlySubstanceUnits="false" boundaryCondition="false" constant="false">
        <notes>
          <body xmlns="http://www.w3.org/1999/xhtml">
            <p>CHARGE: 0</p>
          </body>
        </notes>
      </species>
      <species id="M_S_2_45_Demethylmenaquinone_c" compartment="c" hasOnlySubstanceUnits="false" boundaryCondition="false" constant="false">
        <notes>
          <body xmlns="http://www.w3.org/1999/xhtml">
            <p>CHARGE: 0</p>
          </body>
        </notes>
      </species>
      <species id="M_S_2_45_Deoxy_45_D_45_ribose_32_1_45_phosphate_c" compartment="c" hasOnlySubstanceUnits="false" boundaryCondition="false" constant="false">
        <notes>
          <body xmlns="http://www.w3.org/1999/xhtml">
            <p>CHARGE: 0</p>
          </body>
        </notes>
      </species>
      <species id="M_S_2_45_Deoxy_45_D_45_ribose_32_5_45_phosphate_c" compartment="c" hasOnlySubstanceUnits="false" boundaryCondition="false" constant="false">
        <notes>
          <body xmlns="http://www.w3.org/1999/xhtml">
            <p>CHARGE: 0</p>
          </body>
        </notes>
      </species>
      <species id="M_S_2_45_Hexaprenyl_45_3_45_methyl_45_5_45_hydroxy_45_6_45_methoxy_45_1_44_4_45_benzoquinone_c" compartment="c" hasOnlySubstanceUnits="false" boundaryCondition="false" constant="false">
        <notes>
          <body xmlns="http://www.w3.org/1999/xhtml">
            <p>CHARGE: 0</p>
          </body>
        </notes>
      </species>
      <species id="M_S_2_45_Hexaprenyl_45_3_45_methyl_45_6_45_methoxy_45_1_44_4_45_benzoquinone_c" compartment="c" hasOnlySubstanceUnits="false" boundaryCondition="false" constant="false">
        <notes>
          <body xmlns="http://www.w3.org/1999/xhtml">
            <p>CHARGE: 0</p>
          </body>
        </notes>
      </species>
      <species id="M_S_2_45_Hexaprenyl_45_6_45_methoxy_45_1_44_4_45_benzoquinone_c" compartment="c" hasOnlySubstanceUnits="false" boundaryCondition="false" constant="false">
        <notes>
          <body xmlns="http://www.w3.org/1999/xhtml">
            <p>CHARGE: 0</p>
          </body>
        </notes>
      </species>
      <species id="M_S_2_45_Hexaprenyl_45_6_45_methoxyphenol_c" compartment="c" hasOnlySubstanceUnits="false" boundaryCondition="false" constant="false">
        <notes>
          <body xmlns="http://www.w3.org/1999/xhtml">
            <p>CHARGE: 0</p>
          </body>
        </notes>
      </species>
      <species id="M_S_2_45_Hydroxy_45_1_44_4_45_benzoquinone_c" compartment="c" hasOnlySubstanceUnits="false" boundaryCondition="false" constant="false">
        <notes>
          <body xmlns="http://www.w3.org/1999/xhtml">
            <p>CHARGE: 0</p>
          </body>
        </notes>
      </species>
      <species id="M_S_2_45_Hydroxy_45_4_45_isopropenylcyclohexane_45_1_45_carboxyl_45_CoA_c" compartment="c" hasOnlySubstanceUnits="false" boundaryCondition="false" constant="false">
        <notes>
          <body xmlns="http://www.w3.org/1999/xhtml">
            <p>CHARGE: 0</p>
          </body>
        </notes>
      </species>
      <species id="M_S_2_45_Hydroxybutanoic_32_acid_c" compartment="c" hasOnlySubstanceUnits="false" boundaryCondition="false" constant="false">
        <notes>
          <body xmlns="http://www.w3.org/1999/xhtml">
            <p>CHARGE: 0</p>
          </body>
        </notes>
      </species>
      <species id="M_S_2_45_Hydroxyestradiol_45_17beta_c" compartment="c" hasOnlySubstanceUnits="false" boundaryCondition="false" constant="false">
        <notes>
          <body xmlns="http://www.w3.org/1999/xhtml">
            <p>CHARGE: 0</p>
          </body>
        </notes>
      </species>
      <species id="M_S_2_45_Hydroxyethylenedicarboxylate_c" compartment="c" hasOnlySubstanceUnits="false" boundaryCondition="false" constant="false">
        <notes>
          <body xmlns="http://www.w3.org/1999/xhtml">
            <p>CHARGE: 0</p>
          </body>
        </notes>
      </species>
      <species id="M_S_2_45_Hydroxyhepta_45_2_44_4_45_dienedioate_c" compartment="c" hasOnlySubstanceUnits="false" boundaryCondition="false" constant="false">
        <notes>
          <body xmlns="http://www.w3.org/1999/xhtml">
            <p>CHARGE: 0</p>
          </body>
        </notes>
      </species>
      <species id="M_S_2_45_Hydroxyisophthalic_32_acid_c" compartment="c" hasOnlySubstanceUnits="false" boundaryCondition="false" constant="false">
        <notes>
          <body xmlns="http://www.w3.org/1999/xhtml">
            <p>CHARGE: 0</p>
          </body>
        </notes>
      </species>
      <species id="M_S_2_45_Hydroxymuconate_c" compartment="c" hasOnlySubstanceUnits="false" boundaryCondition="false" constant="false">
        <notes>
          <body xmlns="http://www.w3.org/1999/xhtml">
            <p>CHARGE: 0</p>
          </body>
        </notes>
      </species>
      <species id="M_S_2_45_Hydroxyphenylacetate_c" compartment="c" hasOnlySubstanceUnits="false" boundaryCondition="false" constant="false">
        <notes>
          <body xmlns="http://www.w3.org/1999/xhtml">
            <p>CHARGE: 0</p>
          </body>
        </notes>
      </species>
      <species id="M_S_2_45_Hydroxypropylphosphonate_c" compartment="c" hasOnlySubstanceUnits="false" boundaryCondition="false" constant="false">
        <notes>
          <body xmlns="http://www.w3.org/1999/xhtml">
            <p>CHARGE: 0</p>
          </body>
        </notes>
      </species>
      <species id="M_S_2_45_Isopropylmaleate_c" compartment="c" hasOnlySubstanceUnits="false" boundaryCondition="false" constant="false">
        <notes>
          <body xmlns="http://www.w3.org/1999/xhtml">
            <p>CHARGE: 0</p>
          </body>
        </notes>
      </species>
      <species id="M_S_2_45_Maleylacetate_c" compartment="c" hasOnlySubstanceUnits="false" boundaryCondition="false" constant="false">
        <notes>
          <body xmlns="http://www.w3.org/1999/xhtml">
            <p>CHARGE: 0</p>
          </body>
        </notes>
      </species>
      <species id="M_S_2_45_Methoxyestradiol_45_17beta_c" compartment="c" hasOnlySubstanceUnits="false" boundaryCondition="false" constant="false">
        <notes>
          <body xmlns="http://www.w3.org/1999/xhtml">
            <p>CHARGE: 0</p>
          </body>
        </notes>
      </species>
      <species id="M_S_2_45_Methyl_45_1_45_hydroxybutyl_45_ThPP_c" compartment="c" hasOnlySubstanceUnits="false" boundaryCondition="false" constant="false">
        <notes>
          <body xmlns="http://www.w3.org/1999/xhtml">
            <p>CHARGE: 0</p>
          </body>
        </notes>
      </species>
      <species id="M_S_2_45_Methyl_45_1_45_hydroxypropyl_45_ThPP_c" compartment="c" hasOnlySubstanceUnits="false" boundaryCondition="false" constant="false">
        <notes>
          <body xmlns="http://www.w3.org/1999/xhtml">
            <p>CHARGE: 0</p>
          </body>
        </notes>
      </species>
      <species id="M_S_2_45_Methyl_45_4_45_amino_45_5_45_hydroxymethylpyrimidine_32_diphosphate_c" compartment="c" hasOnlySubstanceUnits="false" boundaryCondition="false" constant="false">
        <notes>
          <body xmlns="http://www.w3.org/1999/xhtml">
            <p>CHARGE: 0</p>
          </body>
        </notes>
      </species>
      <species id="M_S_2_45_Methyl_45_6_45_phytylquinol_c" compartment="c" hasOnlySubstanceUnits="false" boundaryCondition="false" constant="false">
        <notes>
          <body xmlns="http://www.w3.org/1999/xhtml">
            <p>CHARGE: 0</p>
          </body>
        </notes>
      </species>
      <species id="M_S_2_45_Methylacetoacetyl_45_CoA_c" compartment="c" hasOnlySubstanceUnits="false" boundaryCondition="false" constant="false">
        <notes>
          <body xmlns="http://www.w3.org/1999/xhtml">
            <p>CHARGE: 0</p>
          </body>
        </notes>
      </species>
      <species id="M_S_2_45_Methylbut_45_2_45_enoyl_45_CoA_c" compartment="c" hasOnlySubstanceUnits="false" boundaryCondition="false" constant="false">
        <notes>
          <body xmlns="http://www.w3.org/1999/xhtml">
            <p>CHARGE: 0</p>
          </body>
        </notes>
      </species>
      <species id="M_S_2_45_Methylbutanoyl_45_CoA_c" compartment="c" hasOnlySubstanceUnits="false" boundaryCondition="false" constant="false">
        <notes>
          <body xmlns="http://www.w3.org/1999/xhtml">
            <p>CHARGE: 0</p>
          </body>
        </notes>
      </species>
      <species id="M_S_2_45_Methylprop_45_2_45_enoyl_45_CoA_c" compartment="c" hasOnlySubstanceUnits="false" boundaryCondition="false" constant="false">
        <notes>
          <body xmlns="http://www.w3.org/1999/xhtml">
            <p>CHARGE: 0</p>
          </body>
        </notes>
      </species>
      <species id="M_S_2_45_Methylpropanoyl_45_CoA_c" compartment="c" hasOnlySubstanceUnits="false" boundaryCondition="false" constant="false">
        <notes>
          <body xmlns="http://www.w3.org/1999/xhtml">
            <p>CHARGE: 0</p>
          </body>
        </notes>
      </species>
      <species id="M_S_2_45_Naphthaldehyde_c" compartment="c" hasOnlySubstanceUnits="false" boundaryCondition="false" constant="false">
        <notes>
          <body xmlns="http://www.w3.org/1999/xhtml">
            <p>CHARGE: 0</p>
          </body>
        </notes>
      </species>
      <species id="M_S_2_45_Naphthoyl_45_CoA_c" compartment="c" hasOnlySubstanceUnits="false" boundaryCondition="false" constant="false">
        <notes>
          <body xmlns="http://www.w3.org/1999/xhtml">
            <p>CHARGE: 0</p>
          </body>
        </notes>
      </species>
      <species id="M_S_2_45_Octaprenyl_45_3_45_methyl_45_6_45_methoxy_45_1_44_4_45_benzoquinone_c" compartment="c" hasOnlySubstanceUnits="false" boundaryCondition="false" constant="false">
        <notes>
          <body xmlns="http://www.w3.org/1999/xhtml">
            <p>CHARGE: 0</p>
          </body>
        </notes>
      </species>
      <species id="M_S_2_45_Octaprenyl_45_6_45_methoxy_45_1_44_4_45_benzoquinone_c" compartment="c" hasOnlySubstanceUnits="false" boundaryCondition="false" constant="false">
        <notes>
          <body xmlns="http://www.w3.org/1999/xhtml">
            <p>CHARGE: 0</p>
          </body>
        </notes>
      </species>
      <species id="M_S_2_45_Oxo_45_3_45_hydroxy_45_4_45_phosphobutanoate_c" compartment="c" hasOnlySubstanceUnits="false" boundaryCondition="false" constant="false">
        <notes>
          <body xmlns="http://www.w3.org/1999/xhtml">
            <p>CHARGE: 0</p>
          </body>
        </notes>
      </species>
      <species id="M_S_2_45_Oxoadipate_c" compartment="c" hasOnlySubstanceUnits="false" boundaryCondition="false" constant="false">
        <notes>
          <body xmlns="http://www.w3.org/1999/xhtml">
            <p>CHARGE: 0</p>
          </body>
        </notes>
      </species>
      <species id="M_S_2_45_Oxoarginine_c" compartment="c" hasOnlySubstanceUnits="false" boundaryCondition="false" constant="false">
        <notes>
          <body xmlns="http://www.w3.org/1999/xhtml">
            <p>CHARGE: 0</p>
          </body>
        </notes>
      </species>
      <species id="M_S_2_45_Oxobutanoate_c" compartment="c" hasOnlySubstanceUnits="false" boundaryCondition="false" constant="false">
        <notes>
          <body xmlns="http://www.w3.org/1999/xhtml">
            <p>CHARGE: 0</p>
          </body>
        </notes>
      </species>
      <species id="M_S_2_45_Oxoglutarate_c" compartment="c" hasOnlySubstanceUnits="false" boundaryCondition="false" constant="false">
        <notes>
          <body xmlns="http://www.w3.org/1999/xhtml">
            <p>CHARGE: 0</p>
          </body>
        </notes>
      </species>
      <species id="M_S_2_45_Oxoglutarate_m" compartment="m" hasOnlySubstanceUnits="false" boundaryCondition="false" constant="false">
        <notes>
          <body xmlns="http://www.w3.org/1999/xhtml">
            <p>CHARGE: 0</p>
          </body>
        </notes>
      </species>
      <species id="M_S_2_45_Oxoglutarate_p" compartment="p" hasOnlySubstanceUnits="false" boundaryCondition="false" constant="false">
        <notes>
          <body xmlns="http://www.w3.org/1999/xhtml">
            <p>CHARGE: 0</p>
          </body>
        </notes>
      </species>
      <species id="M_S_2_45_Oxoglutarate_x" compartment="x" hasOnlySubstanceUnits="false" boundaryCondition="false" constant="false">
        <notes>
          <body xmlns="http://www.w3.org/1999/xhtml">
            <p>CHARGE: 0</p>
          </body>
        </notes>
      </species>
      <species id="M_S_2_45_Oxohept_45_3_45_enedioate_c" compartment="c" hasOnlySubstanceUnits="false" boundaryCondition="false" constant="false">
        <notes>
          <body xmlns="http://www.w3.org/1999/xhtml">
            <p>CHARGE: 0</p>
          </body>
        </notes>
      </species>
      <species id="M_S_2_45_Phenyl_45_1_44_3_45_propanediol_32_monocarbamate_c" compartment="c" hasOnlySubstanceUnits="false" boundaryCondition="false" constant="false">
        <notes>
          <body xmlns="http://www.w3.org/1999/xhtml">
            <p>CHARGE: 0</p>
          </body>
        </notes>
      </species>
      <species id="M_S_2_45_Phenylacetamide_c" compartment="c" hasOnlySubstanceUnits="false" boundaryCondition="false" constant="false">
        <notes>
          <body xmlns="http://www.w3.org/1999/xhtml">
            <p>CHARGE: 0</p>
          </body>
        </notes>
      </species>
      <species id="M_S_2_45_Phospho_45_4_45__40_cytidine_32_5_39__45_diphospho_41__45_2_45_C_45_methyl_45_D_45_erythritol_c" compartment="c" hasOnlySubstanceUnits="false" boundaryCondition="false" constant="false">
        <notes>
          <body xmlns="http://www.w3.org/1999/xhtml">
            <p>CHARGE: 0</p>
          </body>
        </notes>
      </species>
      <species id="M_S_2_45_Phospho_45_D_45_glycerate_c" compartment="c" hasOnlySubstanceUnits="false" boundaryCondition="false" constant="false">
        <notes>
          <body xmlns="http://www.w3.org/1999/xhtml">
            <p>CHARGE: 0</p>
          </body>
        </notes>
      </species>
      <species id="M_S_2_45_Phospho_45_D_45_glycerate_p" compartment="p" hasOnlySubstanceUnits="false" boundaryCondition="false" constant="false">
        <notes>
          <body xmlns="http://www.w3.org/1999/xhtml">
            <p>CHARGE: 0</p>
          </body>
        </notes>
      </species>
      <species id="M_S_2_45_Phosphoglycolate_p" compartment="p" hasOnlySubstanceUnits="false" boundaryCondition="false" constant="false">
        <notes>
          <body xmlns="http://www.w3.org/1999/xhtml">
            <p>CHARGE: 0</p>
          </body>
        </notes>
      </species>
      <species id="M_S_2_45_Phytyl_45_1_44_4_45_naphthoquinone_c" compartment="c" hasOnlySubstanceUnits="false" boundaryCondition="false" constant="false">
        <notes>
          <body xmlns="http://www.w3.org/1999/xhtml">
            <p>CHARGE: 0</p>
          </body>
        </notes>
      </species>
      <species id="M_S_2_45_Propyn_45_1_45_al_c" compartment="c" hasOnlySubstanceUnits="false" boundaryCondition="false" constant="false">
        <notes>
          <body xmlns="http://www.w3.org/1999/xhtml">
            <p>CHARGE: 0</p>
          </body>
        </notes>
      </species>
      <species id="M_S_2_45_Succinyl_45_5_45_enolpyruvyl_45_6_45_hydroxy_45_3_45_cyclohexene_45_1_45_carboxylate_c" compartment="c" hasOnlySubstanceUnits="false" boundaryCondition="false" constant="false">
        <notes>
          <body xmlns="http://www.w3.org/1999/xhtml">
            <p>CHARGE: 0</p>
          </body>
        </notes>
      </species>
      <species id="M_S_2_45_Succinyl_45_6_45_hydroxy_45_2_44_4_45_cyclohexadiene_45_1_45_carboxylate_c" compartment="c" hasOnlySubstanceUnits="false" boundaryCondition="false" constant="false">
        <notes>
          <body xmlns="http://www.w3.org/1999/xhtml">
            <p>CHARGE: 0</p>
          </body>
        </notes>
      </species>
      <species id="M_S_2_45_Succinylbenzoyl_45_CoA_c" compartment="c" hasOnlySubstanceUnits="false" boundaryCondition="false" constant="false">
        <notes>
          <body xmlns="http://www.w3.org/1999/xhtml">
            <p>CHARGE: 0</p>
          </body>
        </notes>
      </species>
      <species id="M_S_2_45__40_Formamido_41__45_N1_45__40_5_39__45_phosphoribosyl_41_acetamidine_c" compartment="c" hasOnlySubstanceUnits="false" boundaryCondition="false" constant="false">
        <notes>
          <body xmlns="http://www.w3.org/1999/xhtml">
            <p>CHARGE: 0</p>
          </body>
        </notes>
      </species>
      <species id="M_S_2_45__40_S_45_Glutathionyl_41_acetyl_32_chloride_c" compartment="c" hasOnlySubstanceUnits="false" boundaryCondition="false" constant="false">
        <notes>
          <body xmlns="http://www.w3.org/1999/xhtml">
            <p>CHARGE: 0</p>
          </body>
        </notes>
      </species>
      <species id="M_S_2_45__40_S_45_Glutathionyl_41_acetyl_32_glutathione_c" compartment="c" hasOnlySubstanceUnits="false" boundaryCondition="false" constant="false">
        <notes>
          <body xmlns="http://www.w3.org/1999/xhtml">
            <p>CHARGE: 0</p>
          </body>
        </notes>
      </species>
      <species id="M_S_2_45__40_alpha_45_Hydroxyethyl_41_thiamine_32_diphosphate_c" compartment="c" hasOnlySubstanceUnits="false" boundaryCondition="false" constant="false">
        <notes>
          <body xmlns="http://www.w3.org/1999/xhtml">
            <p>CHARGE: 0</p>
          </body>
        </notes>
      </species>
      <species id="M_S_2_45_trans_45_Dodecenoyl_45_CoA_x" compartment="x" hasOnlySubstanceUnits="false" boundaryCondition="false" constant="false">
        <notes>
          <body xmlns="http://www.w3.org/1999/xhtml">
            <p>CHARGE: 0</p>
          </body>
        </notes>
      </species>
      <species id="M_S_2beta_45_Hydroxygibberellin_32_1_c" compartment="c" hasOnlySubstanceUnits="false" boundaryCondition="false" constant="false">
        <notes>
          <body xmlns="http://www.w3.org/1999/xhtml">
            <p>CHARGE: 0</p>
          </body>
        </notes>
      </species>
      <species id="M_S_3_39__44_4_39__44_5_44_7_45_Tetrahydroxy_45_3_45_methoxyflavone_c" compartment="c" hasOnlySubstanceUnits="false" boundaryCondition="false" constant="false">
        <notes>
          <body xmlns="http://www.w3.org/1999/xhtml">
            <p>CHARGE: 0</p>
          </body>
        </notes>
      </species>
      <species id="M_S_3_39__44_5_39__45_Cyclic_32_AMP_c" compartment="c" hasOnlySubstanceUnits="false" boundaryCondition="false" constant="false">
        <notes>
          <body xmlns="http://www.w3.org/1999/xhtml">
            <p>CHARGE: 0</p>
          </body>
        </notes>
      </species>
      <species id="M_S_3_39__44_5_39__45_Cyclic_32_GMP_c" compartment="c" hasOnlySubstanceUnits="false" boundaryCondition="false" constant="false">
        <notes>
          <body xmlns="http://www.w3.org/1999/xhtml">
            <p>CHARGE: 0</p>
          </body>
        </notes>
      </species>
      <species id="M_S_3_39__45_Hydroxyechinenone_c" compartment="c" hasOnlySubstanceUnits="false" boundaryCondition="false" constant="false">
        <notes>
          <body xmlns="http://www.w3.org/1999/xhtml">
            <p>CHARGE: 0</p>
          </body>
        </notes>
      </species>
      <species id="M_S_3_39__45_Phosphoadenylyl_32_sulfate_c" compartment="c" hasOnlySubstanceUnits="false" boundaryCondition="false" constant="false">
        <notes>
          <body xmlns="http://www.w3.org/1999/xhtml">
            <p>CHARGE: 0</p>
          </body>
        </notes>
      </species>
      <species id="M_S_3_39__45_Phosphoadenylylselenate_c" compartment="c" hasOnlySubstanceUnits="false" boundaryCondition="false" constant="false">
        <notes>
          <body xmlns="http://www.w3.org/1999/xhtml">
            <p>CHARGE: 0</p>
          </body>
        </notes>
      </species>
      <species id="M_S_3_44_3_39__44_4_39_5_45_Tetrahydroxystilbene_c" compartment="c" hasOnlySubstanceUnits="false" boundaryCondition="false" constant="false">
        <notes>
          <body xmlns="http://www.w3.org/1999/xhtml">
            <p>CHARGE: 0</p>
          </body>
        </notes>
      </species>
      <species id="M_S_3_44_4_39__44_5_45_Trihydroxystilbene_c" compartment="c" hasOnlySubstanceUnits="false" boundaryCondition="false" constant="false">
        <notes>
          <body xmlns="http://www.w3.org/1999/xhtml">
            <p>CHARGE: 0</p>
          </body>
        </notes>
      </species>
      <species id="M_S_3_44_4_45_Dihydro_45_3_45_hydroxy_45_4_45_S_45_glutathionyl_32_bromobenzene_c" compartment="c" hasOnlySubstanceUnits="false" boundaryCondition="false" constant="false">
        <notes>
          <body xmlns="http://www.w3.org/1999/xhtml">
            <p>CHARGE: 0</p>
          </body>
        </notes>
      </species>
      <species id="M_S_3_44_4_45_Dihydroxy_45_2_45_butanone_32_4_45_phosphate_c" compartment="c" hasOnlySubstanceUnits="false" boundaryCondition="false" constant="false">
        <notes>
          <body xmlns="http://www.w3.org/1999/xhtml">
            <p>CHARGE: 0</p>
          </body>
        </notes>
      </species>
      <species id="M_S_3_44_4_45_Dihydroxy_45_L_45_phenylalanine_c" compartment="c" hasOnlySubstanceUnits="false" boundaryCondition="false" constant="false">
        <notes>
          <body xmlns="http://www.w3.org/1999/xhtml">
            <p>CHARGE: 0</p>
          </body>
        </notes>
      </species>
      <species id="M_S_3_44_4_45_Dihydroxy_45_trans_45_cinnamate_c" compartment="c" hasOnlySubstanceUnits="false" boundaryCondition="false" constant="false">
        <notes>
          <body xmlns="http://www.w3.org/1999/xhtml">
            <p>CHARGE: 0</p>
          </body>
        </notes>
      </species>
      <species id="M_S_3_44_4_45_Dihydroxyfluorene_c" compartment="c" hasOnlySubstanceUnits="false" boundaryCondition="false" constant="false">
        <notes>
          <body xmlns="http://www.w3.org/1999/xhtml">
            <p>CHARGE: 0</p>
          </body>
        </notes>
      </species>
      <species id="M_S_3_44_4_45_Dihydroxymandelaldehyde_c" compartment="c" hasOnlySubstanceUnits="false" boundaryCondition="false" constant="false">
        <notes>
          <body xmlns="http://www.w3.org/1999/xhtml">
            <p>CHARGE: 0</p>
          </body>
        </notes>
      </species>
      <species id="M_S_3_44_4_45_Dihydroxyphenylacetaldehyde_c" compartment="c" hasOnlySubstanceUnits="false" boundaryCondition="false" constant="false">
        <notes>
          <body xmlns="http://www.w3.org/1999/xhtml">
            <p>CHARGE: 0</p>
          </body>
        </notes>
      </species>
      <species id="M_S_3_44_4_45_Dihydroxyphenylethyleneglycol_c" compartment="c" hasOnlySubstanceUnits="false" boundaryCondition="false" constant="false">
        <notes>
          <body xmlns="http://www.w3.org/1999/xhtml">
            <p>CHARGE: 0</p>
          </body>
        </notes>
      </species>
      <species id="M_S_3_44_4_45_Dihydroxystyrene_c" compartment="c" hasOnlySubstanceUnits="false" boundaryCondition="false" constant="false">
        <notes>
          <body xmlns="http://www.w3.org/1999/xhtml">
            <p>CHARGE: 0</p>
          </body>
        </notes>
      </species>
      <species id="M_S_3_44_5_45_Dibromo_45_4_45_hydroxybenzonitrile_c" compartment="c" hasOnlySubstanceUnits="false" boundaryCondition="false" constant="false">
        <notes>
          <body xmlns="http://www.w3.org/1999/xhtml">
            <p>CHARGE: 0</p>
          </body>
        </notes>
      </species>
      <species id="M_S_3_44_6_44_8_45_Trimethylallantoin_c" compartment="c" hasOnlySubstanceUnits="false" boundaryCondition="false" constant="false">
        <notes>
          <body xmlns="http://www.w3.org/1999/xhtml">
            <p>CHARGE: 0</p>
          </body>
        </notes>
      </species>
      <species id="M_S_3_44_6_45_Nonadienal_c" compartment="c" hasOnlySubstanceUnits="false" boundaryCondition="false" constant="false">
        <notes>
          <body xmlns="http://www.w3.org/1999/xhtml">
            <p>CHARGE: 0</p>
          </body>
        </notes>
      </species>
      <species id="M_S_3_44_7_45_Dimethyluric_32_acid_c" compartment="c" hasOnlySubstanceUnits="false" boundaryCondition="false" constant="false">
        <notes>
          <body xmlns="http://www.w3.org/1999/xhtml">
            <p>CHARGE: 0</p>
          </body>
        </notes>
      </species>
      <species id="M_S_3_45_Aminoisobutanoate_c" compartment="c" hasOnlySubstanceUnits="false" boundaryCondition="false" constant="false">
        <notes>
          <body xmlns="http://www.w3.org/1999/xhtml">
            <p>CHARGE: 0</p>
          </body>
        </notes>
      </species>
      <species id="M_S_3_45_Butyn_45_1_45_al_c" compartment="c" hasOnlySubstanceUnits="false" boundaryCondition="false" constant="false">
        <notes>
          <body xmlns="http://www.w3.org/1999/xhtml">
            <p>CHARGE: 0</p>
          </body>
        </notes>
      </species>
      <species id="M_S_3_45_Butynoate_c" compartment="c" hasOnlySubstanceUnits="false" boundaryCondition="false" constant="false">
        <notes>
          <body xmlns="http://www.w3.org/1999/xhtml">
            <p>CHARGE: 0</p>
          </body>
        </notes>
      </species>
      <species id="M_S_3_45_Carbamoyl_45_2_45_phenylpropionaldehyde_c" compartment="c" hasOnlySubstanceUnits="false" boundaryCondition="false" constant="false">
        <notes>
          <body xmlns="http://www.w3.org/1999/xhtml">
            <p>CHARGE: 0</p>
          </body>
        </notes>
      </species>
      <species id="M_S_3_45_Carboxy_45_1_45_hydroxypropyl_45_ThPP_m" compartment="m" hasOnlySubstanceUnits="false" boundaryCondition="false" constant="false">
        <notes>
          <body xmlns="http://www.w3.org/1999/xhtml">
            <p>CHARGE: 0</p>
          </body>
        </notes>
      </species>
      <species id="M_S_3_45_Cyano_45_L_45_alanine_c" compartment="c" hasOnlySubstanceUnits="false" boundaryCondition="false" constant="false">
        <notes>
          <body xmlns="http://www.w3.org/1999/xhtml">
            <p>CHARGE: 0</p>
          </body>
        </notes>
      </species>
      <species id="M_S_3_45_D_45_Glucosyl_45_1_44_2_45_diacylglycerol_c" compartment="c" hasOnlySubstanceUnits="false" boundaryCondition="false" constant="false">
        <notes>
          <body xmlns="http://www.w3.org/1999/xhtml">
            <p>CHARGE: 0</p>
          </body>
        </notes>
      </species>
      <species id="M_S_3_45_Dehydro_45_6_45_deoxoteasterone_c" compartment="c" hasOnlySubstanceUnits="false" boundaryCondition="false" constant="false">
        <notes>
          <body xmlns="http://www.w3.org/1999/xhtml">
            <p>CHARGE: 0</p>
          </body>
        </notes>
      </species>
      <species id="M_S_3_45_Dehydroquinate_c" compartment="c" hasOnlySubstanceUnits="false" boundaryCondition="false" constant="false">
        <notes>
          <body xmlns="http://www.w3.org/1999/xhtml">
            <p>CHARGE: 0</p>
          </body>
        </notes>
      </species>
      <species id="M_S_3_45_Dehydroshikimate_c" compartment="c" hasOnlySubstanceUnits="false" boundaryCondition="false" constant="false">
        <notes>
          <body xmlns="http://www.w3.org/1999/xhtml">
            <p>CHARGE: 0</p>
          </body>
        </notes>
      </species>
      <species id="M_S_3_45_Dehydrosphinganine_c" compartment="c" hasOnlySubstanceUnits="false" boundaryCondition="false" constant="false">
        <notes>
          <body xmlns="http://www.w3.org/1999/xhtml">
            <p>CHARGE: 0</p>
          </body>
        </notes>
      </species>
      <species id="M_S_3_45_Dehydroteasterone_c" compartment="c" hasOnlySubstanceUnits="false" boundaryCondition="false" constant="false">
        <notes>
          <body xmlns="http://www.w3.org/1999/xhtml">
            <p>CHARGE: 0</p>
          </body>
        </notes>
      </species>
      <species id="M_S_3_45_Deoxy_45_D_45_manno_45_octulosonate_32_8_45_phosphate_c" compartment="c" hasOnlySubstanceUnits="false" boundaryCondition="false" constant="false">
        <notes>
          <body xmlns="http://www.w3.org/1999/xhtml">
            <p>CHARGE: 0</p>
          </body>
        </notes>
      </species>
      <species id="M_S_3_45_Deoxy_45_D_45_manno_45_octulosonate_c" compartment="c" hasOnlySubstanceUnits="false" boundaryCondition="false" constant="false">
        <notes>
          <body xmlns="http://www.w3.org/1999/xhtml">
            <p>CHARGE: 0</p>
          </body>
        </notes>
      </species>
      <species id="M_S_3_45_Deoxy_45_D_45_manno_45_octulosonyl_45_lipid_32_IV_40_A_41__c" compartment="c" hasOnlySubstanceUnits="false" boundaryCondition="false" constant="false">
        <notes>
          <body xmlns="http://www.w3.org/1999/xhtml">
            <p>CHARGE: 0</p>
          </body>
        </notes>
      </species>
      <species id="M_S_3_45_Hexaprenyl_45_4_44_5_45_dihydroxybenzoate_c" compartment="c" hasOnlySubstanceUnits="false" boundaryCondition="false" constant="false">
        <notes>
          <body xmlns="http://www.w3.org/1999/xhtml">
            <p>CHARGE: 0</p>
          </body>
        </notes>
      </species>
      <species id="M_S_3_45_Hexaprenyl_45_4_45_hydroxy_45_5_45_methoxybenzoate_c" compartment="c" hasOnlySubstanceUnits="false" boundaryCondition="false" constant="false">
        <notes>
          <body xmlns="http://www.w3.org/1999/xhtml">
            <p>CHARGE: 0</p>
          </body>
        </notes>
      </species>
      <species id="M_S_3_45_Hexaprenyl_45_4_45_hydroxybenzoate_c" compartment="c" hasOnlySubstanceUnits="false" boundaryCondition="false" constant="false">
        <notes>
          <body xmlns="http://www.w3.org/1999/xhtml">
            <p>CHARGE: 0</p>
          </body>
        </notes>
      </species>
      <species id="M_S_3_45_Hexenal_c" compartment="c" hasOnlySubstanceUnits="false" boundaryCondition="false" constant="false">
        <notes>
          <body xmlns="http://www.w3.org/1999/xhtml">
            <p>CHARGE: 0</p>
          </body>
        </notes>
      </species>
      <species id="M_S_3_45_Hydroxy_45_2_44_6_45_dimethyl_45_5_45_methylene_45_heptanoyl_45_CoA_c" compartment="c" hasOnlySubstanceUnits="false" boundaryCondition="false" constant="false">
        <notes>
          <body xmlns="http://www.w3.org/1999/xhtml">
            <p>CHARGE: 0</p>
          </body>
        </notes>
      </species>
      <species id="M_S_3_45_Hydroxy_45_3_45_methyl_45_2_45_oxobutanoic_32_acid_c" compartment="c" hasOnlySubstanceUnits="false" boundaryCondition="false" constant="false">
        <notes>
          <body xmlns="http://www.w3.org/1999/xhtml">
            <p>CHARGE: 0</p>
          </body>
        </notes>
      </species>
      <species id="M_S_3_45_Hydroxy_45_5_45_methylhex_45_4_45_enoyl_45_CoA_c" compartment="c" hasOnlySubstanceUnits="false" boundaryCondition="false" constant="false">
        <notes>
          <body xmlns="http://www.w3.org/1999/xhtml">
            <p>CHARGE: 0</p>
          </body>
        </notes>
      </species>
      <species id="M_S_3_45_Hydroxy_45_L_45_kynurenine_c" compartment="c" hasOnlySubstanceUnits="false" boundaryCondition="false" constant="false">
        <notes>
          <body xmlns="http://www.w3.org/1999/xhtml">
            <p>CHARGE: 0</p>
          </body>
        </notes>
      </species>
      <species id="M_S_3_45_Hydroxy_45_N6_44_N6_44_N6_45_trimethyl_45_L_45_lysine_c" compartment="c" hasOnlySubstanceUnits="false" boundaryCondition="false" constant="false">
        <notes>
          <body xmlns="http://www.w3.org/1999/xhtml">
            <p>CHARGE: 0</p>
          </body>
        </notes>
      </species>
      <species id="M_S_3_45_Hydroxy_45_OPC4_45_CoA_c" compartment="c" hasOnlySubstanceUnits="false" boundaryCondition="false" constant="false">
        <notes>
          <body xmlns="http://www.w3.org/1999/xhtml">
            <p>CHARGE: 0</p>
          </body>
        </notes>
      </species>
      <species id="M_S_3_45_Hydroxy_45_OPC6_45_CoA_c" compartment="c" hasOnlySubstanceUnits="false" boundaryCondition="false" constant="false">
        <notes>
          <body xmlns="http://www.w3.org/1999/xhtml">
            <p>CHARGE: 0</p>
          </body>
        </notes>
      </species>
      <species id="M_S_3_45_Hydroxy_45_OPC8_45_CoA_c" compartment="c" hasOnlySubstanceUnits="false" boundaryCondition="false" constant="false">
        <notes>
          <body xmlns="http://www.w3.org/1999/xhtml">
            <p>CHARGE: 0</p>
          </body>
        </notes>
      </species>
      <species id="M_S_3_45_Hydroxyanthranilate_c" compartment="c" hasOnlySubstanceUnits="false" boundaryCondition="false" constant="false">
        <notes>
          <body xmlns="http://www.w3.org/1999/xhtml">
            <p>CHARGE: 0</p>
          </body>
        </notes>
      </species>
      <species id="M_S_3_45_Hydroxybutanoyl_45_CoA_c" compartment="c" hasOnlySubstanceUnits="false" boundaryCondition="false" constant="false">
        <notes>
          <body xmlns="http://www.w3.org/1999/xhtml">
            <p>CHARGE: 0</p>
          </body>
        </notes>
      </species>
      <species id="M_S_3_45_Hydroxyechinenone_c" compartment="c" hasOnlySubstanceUnits="false" boundaryCondition="false" constant="false">
        <notes>
          <body xmlns="http://www.w3.org/1999/xhtml">
            <p>CHARGE: 0</p>
          </body>
        </notes>
      </species>
      <species id="M_S_3_45_Hydroxyisovaleryl_45_CoA_c" compartment="c" hasOnlySubstanceUnits="false" boundaryCondition="false" constant="false">
        <notes>
          <body xmlns="http://www.w3.org/1999/xhtml">
            <p>CHARGE: 0</p>
          </body>
        </notes>
      </species>
      <species id="M_S_3_45_Hydroxykynurenamine_c" compartment="c" hasOnlySubstanceUnits="false" boundaryCondition="false" constant="false">
        <notes>
          <body xmlns="http://www.w3.org/1999/xhtml">
            <p>CHARGE: 0</p>
          </body>
        </notes>
      </species>
      <species id="M_S_3_45_Hydroxyoctadecanoyl_45_CoA_c" compartment="c" hasOnlySubstanceUnits="false" boundaryCondition="false" constant="false">
        <notes>
          <body xmlns="http://www.w3.org/1999/xhtml">
            <p>CHARGE: 0</p>
          </body>
        </notes>
      </species>
      <species id="M_S_3_45_Hydroxyoctadecanoyl_45__91_acp_93__c" compartment="c" hasOnlySubstanceUnits="false" boundaryCondition="false" constant="false">
        <notes>
          <body xmlns="http://www.w3.org/1999/xhtml">
            <p>CHARGE: 0</p>
          </body>
        </notes>
      </species>
      <species id="M_S_3_45_Hydroxypimeloyl_45_CoA_c" compartment="c" hasOnlySubstanceUnits="false" boundaryCondition="false" constant="false">
        <notes>
          <body xmlns="http://www.w3.org/1999/xhtml">
            <p>CHARGE: 0</p>
          </body>
        </notes>
      </species>
      <species id="M_S_3_45_Hydroxypropionyl_45_CoA_c" compartment="c" hasOnlySubstanceUnits="false" boundaryCondition="false" constant="false">
        <notes>
          <body xmlns="http://www.w3.org/1999/xhtml">
            <p>CHARGE: 0</p>
          </body>
        </notes>
      </species>
      <species id="M_S_3_45_Indoleacetonitrile_c" compartment="c" hasOnlySubstanceUnits="false" boundaryCondition="false" constant="false">
        <notes>
          <body xmlns="http://www.w3.org/1999/xhtml">
            <p>CHARGE: 0</p>
          </body>
        </notes>
      </species>
      <species id="M_S_3_45_Isopropylbut_45_3_45_enoic_32_acid_c" compartment="c" hasOnlySubstanceUnits="false" boundaryCondition="false" constant="false">
        <notes>
          <body xmlns="http://www.w3.org/1999/xhtml">
            <p>CHARGE: 0</p>
          </body>
        </notes>
      </species>
      <species id="M_S_3_45_Isopropylbut_45_3_45_enoyl_45_CoA_c" compartment="c" hasOnlySubstanceUnits="false" boundaryCondition="false" constant="false">
        <notes>
          <body xmlns="http://www.w3.org/1999/xhtml">
            <p>CHARGE: 0</p>
          </body>
        </notes>
      </species>
      <species id="M_S_3_45_Keto_45_beta_45_D_45_galactose_c" compartment="c" hasOnlySubstanceUnits="false" boundaryCondition="false" constant="false">
        <notes>
          <body xmlns="http://www.w3.org/1999/xhtml">
            <p>CHARGE: 0</p>
          </body>
        </notes>
      </species>
      <species id="M_S_3_45_Ketolactose_c" compartment="c" hasOnlySubstanceUnits="false" boundaryCondition="false" constant="false">
        <notes>
          <body xmlns="http://www.w3.org/1999/xhtml">
            <p>CHARGE: 0</p>
          </body>
        </notes>
      </species>
      <species id="M_S_3_45_Mercaptolactate_c" compartment="c" hasOnlySubstanceUnits="false" boundaryCondition="false" constant="false">
        <notes>
          <body xmlns="http://www.w3.org/1999/xhtml">
            <p>CHARGE: 0</p>
          </body>
        </notes>
      </species>
      <species id="M_S_3_45_Methoxyanthranilate_c" compartment="c" hasOnlySubstanceUnits="false" boundaryCondition="false" constant="false">
        <notes>
          <body xmlns="http://www.w3.org/1999/xhtml">
            <p>CHARGE: 0</p>
          </body>
        </notes>
      </species>
      <species id="M_S_3_45_Methoxyapigenin_c" compartment="c" hasOnlySubstanceUnits="false" boundaryCondition="false" constant="false">
        <notes>
          <body xmlns="http://www.w3.org/1999/xhtml">
            <p>CHARGE: 0</p>
          </body>
        </notes>
      </species>
      <species id="M_S_3_45_Methyl_45_1_45_hydroxybutyl_45_ThPP_c" compartment="c" hasOnlySubstanceUnits="false" boundaryCondition="false" constant="false">
        <notes>
          <body xmlns="http://www.w3.org/1999/xhtml">
            <p>CHARGE: 0</p>
          </body>
        </notes>
      </species>
      <species id="M_S_3_45_Methyl_45_2_45_oxobutanoic_32_acid_c" compartment="c" hasOnlySubstanceUnits="false" boundaryCondition="false" constant="false">
        <notes>
          <body xmlns="http://www.w3.org/1999/xhtml">
            <p>CHARGE: 0</p>
          </body>
        </notes>
      </species>
      <species id="M_S_3_45_Methyl_45_2_45_oxopentanoate_c" compartment="c" hasOnlySubstanceUnits="false" boundaryCondition="false" constant="false">
        <notes>
          <body xmlns="http://www.w3.org/1999/xhtml">
            <p>CHARGE: 0</p>
          </body>
        </notes>
      </species>
      <species id="M_S_3_45_Methylbutanoyl_45_CoA_c" compartment="c" hasOnlySubstanceUnits="false" boundaryCondition="false" constant="false">
        <notes>
          <body xmlns="http://www.w3.org/1999/xhtml">
            <p>CHARGE: 0</p>
          </body>
        </notes>
      </species>
      <species id="M_S_3_45_Methylcrotonyl_45_CoA_c" compartment="c" hasOnlySubstanceUnits="false" boundaryCondition="false" constant="false">
        <notes>
          <body xmlns="http://www.w3.org/1999/xhtml">
            <p>CHARGE: 0</p>
          </body>
        </notes>
      </species>
      <species id="M_S_3_45_Methylglutaconyl_45_CoA_c" compartment="c" hasOnlySubstanceUnits="false" boundaryCondition="false" constant="false">
        <notes>
          <body xmlns="http://www.w3.org/1999/xhtml">
            <p>CHARGE: 0</p>
          </body>
        </notes>
      </species>
      <species id="M_S_3_45_Oxo_45_OPC4_45_CoA_c" compartment="c" hasOnlySubstanceUnits="false" boundaryCondition="false" constant="false">
        <notes>
          <body xmlns="http://www.w3.org/1999/xhtml">
            <p>CHARGE: 0</p>
          </body>
        </notes>
      </species>
      <species id="M_S_3_45_Oxo_45_OPC6_45_CoA_c" compartment="c" hasOnlySubstanceUnits="false" boundaryCondition="false" constant="false">
        <notes>
          <body xmlns="http://www.w3.org/1999/xhtml">
            <p>CHARGE: 0</p>
          </body>
        </notes>
      </species>
      <species id="M_S_3_45_Oxo_45_OPC8_45_CoA_c" compartment="c" hasOnlySubstanceUnits="false" boundaryCondition="false" constant="false">
        <notes>
          <body xmlns="http://www.w3.org/1999/xhtml">
            <p>CHARGE: 0</p>
          </body>
        </notes>
      </species>
      <species id="M_S_3_45_Oxoadipyl_45_CoA_c" compartment="c" hasOnlySubstanceUnits="false" boundaryCondition="false" constant="false">
        <notes>
          <body xmlns="http://www.w3.org/1999/xhtml">
            <p>CHARGE: 0</p>
          </body>
        </notes>
      </species>
      <species id="M_S_3_45_Oxodecanoyl_45_CoA_x" compartment="x" hasOnlySubstanceUnits="false" boundaryCondition="false" constant="false">
        <notes>
          <body xmlns="http://www.w3.org/1999/xhtml">
            <p>CHARGE: 0</p>
          </body>
        </notes>
      </species>
      <species id="M_S_3_45_Oxodecanoyl_45__91_acp_93__c" compartment="c" hasOnlySubstanceUnits="false" boundaryCondition="false" constant="false">
        <notes>
          <body xmlns="http://www.w3.org/1999/xhtml">
            <p>CHARGE: 0</p>
          </body>
        </notes>
      </species>
      <species id="M_S_3_45_Oxodecanoyl_45__91_acp_93__p" compartment="p" hasOnlySubstanceUnits="false" boundaryCondition="false" constant="false">
        <notes>
          <body xmlns="http://www.w3.org/1999/xhtml">
            <p>CHARGE: 0</p>
          </body>
        </notes>
      </species>
      <species id="M_S_3_45_Oxododecanoyl_45_CoA_x" compartment="x" hasOnlySubstanceUnits="false" boundaryCondition="false" constant="false">
        <notes>
          <body xmlns="http://www.w3.org/1999/xhtml">
            <p>CHARGE: 0</p>
          </body>
        </notes>
      </species>
      <species id="M_S_3_45_Oxododecanoyl_45__91_acp_93__c" compartment="c" hasOnlySubstanceUnits="false" boundaryCondition="false" constant="false">
        <notes>
          <body xmlns="http://www.w3.org/1999/xhtml">
            <p>CHARGE: 0</p>
          </body>
        </notes>
      </species>
      <species id="M_S_3_45_Oxododecanoyl_45__91_acp_93__p" compartment="p" hasOnlySubstanceUnits="false" boundaryCondition="false" constant="false">
        <notes>
          <body xmlns="http://www.w3.org/1999/xhtml">
            <p>CHARGE: 0</p>
          </body>
        </notes>
      </species>
      <species id="M_S_3_45_Oxohexadecanoyl_45__91_acp_93__c" compartment="c" hasOnlySubstanceUnits="false" boundaryCondition="false" constant="false">
        <notes>
          <body xmlns="http://www.w3.org/1999/xhtml">
            <p>CHARGE: 0</p>
          </body>
        </notes>
      </species>
      <species id="M_S_3_45_Oxohexadecanoyl_45__91_acp_93__p" compartment="p" hasOnlySubstanceUnits="false" boundaryCondition="false" constant="false">
        <notes>
          <body xmlns="http://www.w3.org/1999/xhtml">
            <p>CHARGE: 0</p>
          </body>
        </notes>
      </species>
      <species id="M_S_3_45_Oxohexanoyl_45_CoA_x" compartment="x" hasOnlySubstanceUnits="false" boundaryCondition="false" constant="false">
        <notes>
          <body xmlns="http://www.w3.org/1999/xhtml">
            <p>CHARGE: 0</p>
          </body>
        </notes>
      </species>
      <species id="M_S_3_45_Oxohexanoyl_45__91_acp_93__c" compartment="c" hasOnlySubstanceUnits="false" boundaryCondition="false" constant="false">
        <notes>
          <body xmlns="http://www.w3.org/1999/xhtml">
            <p>CHARGE: 0</p>
          </body>
        </notes>
      </species>
      <species id="M_S_3_45_Oxohexanoyl_45__91_acp_93__p" compartment="p" hasOnlySubstanceUnits="false" boundaryCondition="false" constant="false">
        <notes>
          <body xmlns="http://www.w3.org/1999/xhtml">
            <p>CHARGE: 0</p>
          </body>
        </notes>
      </species>
      <species id="M_S_3_45_Oxooctanoyl_45_CoA_x" compartment="x" hasOnlySubstanceUnits="false" boundaryCondition="false" constant="false">
        <notes>
          <body xmlns="http://www.w3.org/1999/xhtml">
            <p>CHARGE: 0</p>
          </body>
        </notes>
      </species>
      <species id="M_S_3_45_Oxooctanoyl_45__91_acp_93__c" compartment="c" hasOnlySubstanceUnits="false" boundaryCondition="false" constant="false">
        <notes>
          <body xmlns="http://www.w3.org/1999/xhtml">
            <p>CHARGE: 0</p>
          </body>
        </notes>
      </species>
      <species id="M_S_3_45_Oxooctanoyl_45__91_acp_93__p" compartment="p" hasOnlySubstanceUnits="false" boundaryCondition="false" constant="false">
        <notes>
          <body xmlns="http://www.w3.org/1999/xhtml">
            <p>CHARGE: 0</p>
          </body>
        </notes>
      </species>
      <species id="M_S_3_45_Oxopalmitoyl_45_CoA_x" compartment="x" hasOnlySubstanceUnits="false" boundaryCondition="false" constant="false">
        <notes>
          <body xmlns="http://www.w3.org/1999/xhtml">
            <p>CHARGE: 0</p>
          </body>
        </notes>
      </species>
      <species id="M_S_3_45_Oxopimeloyl_45_CoA_c" compartment="c" hasOnlySubstanceUnits="false" boundaryCondition="false" constant="false">
        <notes>
          <body xmlns="http://www.w3.org/1999/xhtml">
            <p>CHARGE: 0</p>
          </body>
        </notes>
      </species>
      <species id="M_S_3_45_Oxopropanoate_c" compartment="c" hasOnlySubstanceUnits="false" boundaryCondition="false" constant="false">
        <notes>
          <body xmlns="http://www.w3.org/1999/xhtml">
            <p>CHARGE: 0</p>
          </body>
        </notes>
      </species>
      <species id="M_S_3_45_Oxostearoyl_45_CoA_c" compartment="c" hasOnlySubstanceUnits="false" boundaryCondition="false" constant="false">
        <notes>
          <body xmlns="http://www.w3.org/1999/xhtml">
            <p>CHARGE: 0</p>
          </body>
        </notes>
      </species>
      <species id="M_S_3_45_Oxostearoyl_45__91_acp_93__c" compartment="c" hasOnlySubstanceUnits="false" boundaryCondition="false" constant="false">
        <notes>
          <body xmlns="http://www.w3.org/1999/xhtml">
            <p>CHARGE: 0</p>
          </body>
        </notes>
      </species>
      <species id="M_S_3_45_Oxotetradecanoyl_45_CoA_x" compartment="x" hasOnlySubstanceUnits="false" boundaryCondition="false" constant="false">
        <notes>
          <body xmlns="http://www.w3.org/1999/xhtml">
            <p>CHARGE: 0</p>
          </body>
        </notes>
      </species>
      <species id="M_S_3_45_Oxotetradecanoyl_45__91_acp_93__c" compartment="c" hasOnlySubstanceUnits="false" boundaryCondition="false" constant="false">
        <notes>
          <body xmlns="http://www.w3.org/1999/xhtml">
            <p>CHARGE: 0</p>
          </body>
        </notes>
      </species>
      <species id="M_S_3_45_Oxotetradecanoyl_45__91_acp_93__p" compartment="p" hasOnlySubstanceUnits="false" boundaryCondition="false" constant="false">
        <notes>
          <body xmlns="http://www.w3.org/1999/xhtml">
            <p>CHARGE: 0</p>
          </body>
        </notes>
      </species>
      <species id="M_S_3_45_Phospho_45_D_45_glycerate_c" compartment="c" hasOnlySubstanceUnits="false" boundaryCondition="false" constant="false">
        <notes>
          <body xmlns="http://www.w3.org/1999/xhtml">
            <p>CHARGE: 0</p>
          </body>
        </notes>
      </species>
      <species id="M_S_3_45_Phospho_45_D_45_glycerate_p" compartment="p" hasOnlySubstanceUnits="false" boundaryCondition="false" constant="false">
        <notes>
          <body xmlns="http://www.w3.org/1999/xhtml">
            <p>CHARGE: 0</p>
          </body>
        </notes>
      </species>
      <species id="M_S_3_45_Phospho_45_D_45_glyceroyl_32_phosphate_c" compartment="c" hasOnlySubstanceUnits="false" boundaryCondition="false" constant="false">
        <notes>
          <body xmlns="http://www.w3.org/1999/xhtml">
            <p>CHARGE: 0</p>
          </body>
        </notes>
      </species>
      <species id="M_S_3_45_Phospho_45_D_45_glyceroyl_32_phosphate_p" compartment="p" hasOnlySubstanceUnits="false" boundaryCondition="false" constant="false">
        <notes>
          <body xmlns="http://www.w3.org/1999/xhtml">
            <p>CHARGE: 0</p>
          </body>
        </notes>
      </species>
      <species id="M_S_3_45_Phosphonooxypyruvate_c" compartment="c" hasOnlySubstanceUnits="false" boundaryCondition="false" constant="false">
        <notes>
          <body xmlns="http://www.w3.org/1999/xhtml">
            <p>CHARGE: 0</p>
          </body>
        </notes>
      </species>
      <species id="M_S_3_45_Phosphonopyruvate_c" compartment="c" hasOnlySubstanceUnits="false" boundaryCondition="false" constant="false">
        <notes>
          <body xmlns="http://www.w3.org/1999/xhtml">
            <p>CHARGE: 0</p>
          </body>
        </notes>
      </species>
      <species id="M_S_3_45_Sulfino_45_L_45_alanine_c" compartment="c" hasOnlySubstanceUnits="false" boundaryCondition="false" constant="false">
        <notes>
          <body xmlns="http://www.w3.org/1999/xhtml">
            <p>CHARGE: 0</p>
          </body>
        </notes>
      </species>
      <species id="M_S_3_45_Sulfinylpyruvate_c" compartment="c" hasOnlySubstanceUnits="false" boundaryCondition="false" constant="false">
        <notes>
          <body xmlns="http://www.w3.org/1999/xhtml">
            <p>CHARGE: 0</p>
          </body>
        </notes>
      </species>
      <species id="M_S_3_45_Sulfopyruvate_c" compartment="c" hasOnlySubstanceUnits="false" boundaryCondition="false" constant="false">
        <notes>
          <body xmlns="http://www.w3.org/1999/xhtml">
            <p>CHARGE: 0</p>
          </body>
        </notes>
      </species>
      <species id="M_S_3_45_Ureidoisobutyrate_c" compartment="c" hasOnlySubstanceUnits="false" boundaryCondition="false" constant="false">
        <notes>
          <body xmlns="http://www.w3.org/1999/xhtml">
            <p>CHARGE: 0</p>
          </body>
        </notes>
      </species>
      <species id="M_S_3_45_Ureidopropionate_c" compartment="c" hasOnlySubstanceUnits="false" boundaryCondition="false" constant="false">
        <notes>
          <body xmlns="http://www.w3.org/1999/xhtml">
            <p>CHARGE: 0</p>
          </body>
        </notes>
      </species>
      <species id="M_S_3_45__40_2_45_Aminoethyl_41__45_1H_45_indol_45_5_45_ol_c" compartment="c" hasOnlySubstanceUnits="false" boundaryCondition="false" constant="false">
        <notes>
          <body xmlns="http://www.w3.org/1999/xhtml">
            <p>CHARGE: 0</p>
          </body>
        </notes>
      </species>
      <species id="M_S_3_45__40_4_45_Hydroxyphenyl_41_pyruvate_c" compartment="c" hasOnlySubstanceUnits="false" boundaryCondition="false" constant="false">
        <notes>
          <body xmlns="http://www.w3.org/1999/xhtml">
            <p>CHARGE: 0</p>
          </body>
        </notes>
      </species>
      <species id="M_S_3_45__40_Imidazol_45_4_45_yl_41__45_2_45_oxopropyl_32_phosphate_c" compartment="c" hasOnlySubstanceUnits="false" boundaryCondition="false" constant="false">
        <notes>
          <body xmlns="http://www.w3.org/1999/xhtml">
            <p>CHARGE: 0</p>
          </body>
        </notes>
      </species>
      <species id="M_S_3_45_alpha_40_S_41__45_Strictosidine_c" compartment="c" hasOnlySubstanceUnits="false" boundaryCondition="false" constant="false">
        <notes>
          <body xmlns="http://www.w3.org/1999/xhtml">
            <p>CHARGE: 0</p>
          </body>
        </notes>
      </species>
      <species id="M_S_3_45_beta_45_D_45_Galactosyl_45_sn_45_glycerol_c" compartment="c" hasOnlySubstanceUnits="false" boundaryCondition="false" constant="false">
        <notes>
          <body xmlns="http://www.w3.org/1999/xhtml">
            <p>CHARGE: 0</p>
          </body>
        </notes>
      </species>
      <species id="M_S_3alpha_44_21_45_Dihydroxy_45_5beta_45_pregnane_45_11_44_20_45_dione_c" compartment="c" hasOnlySubstanceUnits="false" boundaryCondition="false" constant="false">
        <notes>
          <body xmlns="http://www.w3.org/1999/xhtml">
            <p>CHARGE: 0</p>
          </body>
        </notes>
      </species>
      <species id="M_S_3alpha_44_7alpha_44_12alpha_45_Trihydroxy_45_5beta_45_24_45_oxocholestanoyl_45_CoA_c" compartment="c" hasOnlySubstanceUnits="false" boundaryCondition="false" constant="false">
        <notes>
          <body xmlns="http://www.w3.org/1999/xhtml">
            <p>CHARGE: 0</p>
          </body>
        </notes>
      </species>
      <species id="M_S_3alpha_44_7alpha_44_12alpha_45_Trihydroxy_45_5beta_45_cholest_45_24_45_enoyl_45_CoA_c" compartment="c" hasOnlySubstanceUnits="false" boundaryCondition="false" constant="false">
        <notes>
          <body xmlns="http://www.w3.org/1999/xhtml">
            <p>CHARGE: 0</p>
          </body>
        </notes>
      </species>
      <species id="M_S_3alpha_44_7alpha_44_12alpha_45_Trihydroxy_45_5beta_45_cholestanoyl_45_CoA_c" compartment="c" hasOnlySubstanceUnits="false" boundaryCondition="false" constant="false">
        <notes>
          <body xmlns="http://www.w3.org/1999/xhtml">
            <p>CHARGE: 0</p>
          </body>
        </notes>
      </species>
      <species id="M_S_3alpha_44_7alpha_44_26_45_Trihydroxy_45_5beta_45_cholestane_c" compartment="c" hasOnlySubstanceUnits="false" boundaryCondition="false" constant="false">
        <notes>
          <body xmlns="http://www.w3.org/1999/xhtml">
            <p>CHARGE: 0</p>
          </body>
        </notes>
      </species>
      <species id="M_S_3alpha_44_7alpha_45_Dihydroxy_45_5beta_45_24_45_oxocholestanoyl_45_CoA_c" compartment="c" hasOnlySubstanceUnits="false" boundaryCondition="false" constant="false">
        <notes>
          <body xmlns="http://www.w3.org/1999/xhtml">
            <p>CHARGE: 0</p>
          </body>
        </notes>
      </species>
      <species id="M_S_3alpha_44_7alpha_45_Dihydroxy_45_5beta_45_cholest_45_24_45_enoyl_45_CoA_c" compartment="c" hasOnlySubstanceUnits="false" boundaryCondition="false" constant="false">
        <notes>
          <body xmlns="http://www.w3.org/1999/xhtml">
            <p>CHARGE: 0</p>
          </body>
        </notes>
      </species>
      <species id="M_S_3alpha_44_7alpha_45_Dihydroxy_45_5beta_45_cholestan_45_26_45_al_c" compartment="c" hasOnlySubstanceUnits="false" boundaryCondition="false" constant="false">
        <notes>
          <body xmlns="http://www.w3.org/1999/xhtml">
            <p>CHARGE: 0</p>
          </body>
        </notes>
      </species>
      <species id="M_S_3alpha_44_7alpha_45_Dihydroxy_45_5beta_45_cholestanate_c" compartment="c" hasOnlySubstanceUnits="false" boundaryCondition="false" constant="false">
        <notes>
          <body xmlns="http://www.w3.org/1999/xhtml">
            <p>CHARGE: 0</p>
          </body>
        </notes>
      </species>
      <species id="M_S_3alpha_44_7alpha_45_Dihydroxy_45_5beta_45_cholestanoyl_45_CoA_c" compartment="c" hasOnlySubstanceUnits="false" boundaryCondition="false" constant="false">
        <notes>
          <body xmlns="http://www.w3.org/1999/xhtml">
            <p>CHARGE: 0</p>
          </body>
        </notes>
      </species>
      <species id="M_S_3beta_45_Hydroxyandrost_45_5_45_en_45_17_45_one_c" compartment="c" hasOnlySubstanceUnits="false" boundaryCondition="false" constant="false">
        <notes>
          <body xmlns="http://www.w3.org/1999/xhtml">
            <p>CHARGE: 0</p>
          </body>
        </notes>
      </species>
      <species id="M_S_4_44_4_45_Dimethyl_45_5alpha_45_cholesta_45_8_45_en_45_3beta_45_ol_c" compartment="c" hasOnlySubstanceUnits="false" boundaryCondition="false" constant="false">
        <notes>
          <body xmlns="http://www.w3.org/1999/xhtml">
            <p>CHARGE: 0</p>
          </body>
        </notes>
      </species>
      <species id="M_S_4_44_5_45_Dihydro_45_4_45_hydroxy_45_5_45_S_45_glutathionyl_45_benzo_91_a_93_pyrene_c" compartment="c" hasOnlySubstanceUnits="false" boundaryCondition="false" constant="false">
        <notes>
          <body xmlns="http://www.w3.org/1999/xhtml">
            <p>CHARGE: 0</p>
          </body>
        </notes>
      </species>
      <species id="M_S_4_44_6_45_Dideoxy_45_4_45_oxo_45_dTDP_45_D_45_glucose_c" compartment="c" hasOnlySubstanceUnits="false" boundaryCondition="false" constant="false">
        <notes>
          <body xmlns="http://www.w3.org/1999/xhtml">
            <p>CHARGE: 0</p>
          </body>
        </notes>
      </species>
      <species id="M_S_4_45_Acetamidobutanoate_c" compartment="c" hasOnlySubstanceUnits="false" boundaryCondition="false" constant="false">
        <notes>
          <body xmlns="http://www.w3.org/1999/xhtml">
            <p>CHARGE: 0</p>
          </body>
        </notes>
      </species>
      <species id="M_S_4_45_Amino_45_2_45_methyl_45_5_45_phosphomethylpyrimidine_c" compartment="c" hasOnlySubstanceUnits="false" boundaryCondition="false" constant="false">
        <notes>
          <body xmlns="http://www.w3.org/1999/xhtml">
            <p>CHARGE: 0</p>
          </body>
        </notes>
      </species>
      <species id="M_S_4_45_Amino_45_4_45_deoxychorismate_c" compartment="c" hasOnlySubstanceUnits="false" boundaryCondition="false" constant="false">
        <notes>
          <body xmlns="http://www.w3.org/1999/xhtml">
            <p>CHARGE: 0</p>
          </body>
        </notes>
      </species>
      <species id="M_S_4_45_Amino_45_5_45_hydroxymethyl_45_2_45_methylpyrimidine_c" compartment="c" hasOnlySubstanceUnits="false" boundaryCondition="false" constant="false">
        <notes>
          <body xmlns="http://www.w3.org/1999/xhtml">
            <p>CHARGE: 0</p>
          </body>
        </notes>
      </species>
      <species id="M_S_4_45_Aminobenzoate_c" compartment="c" hasOnlySubstanceUnits="false" boundaryCondition="false" constant="false">
        <notes>
          <body xmlns="http://www.w3.org/1999/xhtml">
            <p>CHARGE: 0</p>
          </body>
        </notes>
      </species>
      <species id="M_S_4_45_Aminobutanal_c" compartment="c" hasOnlySubstanceUnits="false" boundaryCondition="false" constant="false">
        <notes>
          <body xmlns="http://www.w3.org/1999/xhtml">
            <p>CHARGE: 0</p>
          </body>
        </notes>
      </species>
      <species id="M_S_4_45_Aminobutanoate_c" compartment="c" hasOnlySubstanceUnits="false" boundaryCondition="false" constant="false">
        <notes>
          <body xmlns="http://www.w3.org/1999/xhtml">
            <p>CHARGE: 0</p>
          </body>
        </notes>
      </species>
      <species id="M_S_4_45_Coumarate_c" compartment="c" hasOnlySubstanceUnits="false" boundaryCondition="false" constant="false">
        <notes>
          <body xmlns="http://www.w3.org/1999/xhtml">
            <p>CHARGE: 0</p>
          </body>
        </notes>
      </species>
      <species id="M_S_4_45_Coumaryl_32_alcohol__biomass" compartment="biomass" hasOnlySubstanceUnits="false" boundaryCondition="false" constant="false">
        <notes>
          <body xmlns="http://www.w3.org/1999/xhtml">
            <p>CHARGE: 0</p>
          </body>
        </notes>
      </species>
      <species id="M_S_4_45_Coumaryl_32_alcohol_c" compartment="c" hasOnlySubstanceUnits="false" boundaryCondition="false" constant="false">
        <notes>
          <body xmlns="http://www.w3.org/1999/xhtml">
            <p>CHARGE: 0</p>
          </body>
        </notes>
      </species>
      <species id="M_S_4_45_Fluorocatechol_c" compartment="c" hasOnlySubstanceUnits="false" boundaryCondition="false" constant="false">
        <notes>
          <body xmlns="http://www.w3.org/1999/xhtml">
            <p>CHARGE: 0</p>
          </body>
        </notes>
      </species>
      <species id="M_S_4_45_Fluorocyclohexadiene_45_cis_44_cis_45_1_44_2_45_diol_c" compartment="c" hasOnlySubstanceUnits="false" boundaryCondition="false" constant="false">
        <notes>
          <body xmlns="http://www.w3.org/1999/xhtml">
            <p>CHARGE: 0</p>
          </body>
        </notes>
      </species>
      <species id="M_S_4_45_Fluoromuconolactone_c" compartment="c" hasOnlySubstanceUnits="false" boundaryCondition="false" constant="false">
        <notes>
          <body xmlns="http://www.w3.org/1999/xhtml">
            <p>CHARGE: 0</p>
          </body>
        </notes>
      </species>
      <species id="M_S_4_45_Fumarylacetoacetate_c" compartment="c" hasOnlySubstanceUnits="false" boundaryCondition="false" constant="false">
        <notes>
          <body xmlns="http://www.w3.org/1999/xhtml">
            <p>CHARGE: 0</p>
          </body>
        </notes>
      </species>
      <species id="M_S_4_45_Glutathionyl_32_cyclophosphamide_c" compartment="c" hasOnlySubstanceUnits="false" boundaryCondition="false" constant="false">
        <notes>
          <body xmlns="http://www.w3.org/1999/xhtml">
            <p>CHARGE: 0</p>
          </body>
        </notes>
      </species>
      <species id="M_S_4_45_Guanidinobutanal_c" compartment="c" hasOnlySubstanceUnits="false" boundaryCondition="false" constant="false">
        <notes>
          <body xmlns="http://www.w3.org/1999/xhtml">
            <p>CHARGE: 0</p>
          </body>
        </notes>
      </species>
      <species id="M_S_4_45_Hydroxy_45_2_45_oxo_45_heptanedioate_c" compartment="c" hasOnlySubstanceUnits="false" boundaryCondition="false" constant="false">
        <notes>
          <body xmlns="http://www.w3.org/1999/xhtml">
            <p>CHARGE: 0</p>
          </body>
        </notes>
      </species>
      <species id="M_S_4_45_Hydroxy_45_2_45_oxopentanoate_c" compartment="c" hasOnlySubstanceUnits="false" boundaryCondition="false" constant="false">
        <notes>
          <body xmlns="http://www.w3.org/1999/xhtml">
            <p>CHARGE: 0</p>
          </body>
        </notes>
      </species>
      <species id="M_S_4_45_Hydroxy_45_5_45_phenyltetrahydro_45_1_44_3_45_oxazin_45_2_45_one_c" compartment="c" hasOnlySubstanceUnits="false" boundaryCondition="false" constant="false">
        <notes>
          <body xmlns="http://www.w3.org/1999/xhtml">
            <p>CHARGE: 0</p>
          </body>
        </notes>
      </species>
      <species id="M_S_4_45_Hydroxy_45_L_45_threonine_c" compartment="c" hasOnlySubstanceUnits="false" boundaryCondition="false" constant="false">
        <notes>
          <body xmlns="http://www.w3.org/1999/xhtml">
            <p>CHARGE: 0</p>
          </body>
        </notes>
      </species>
      <species id="M_S_4_45_Hydroxybenzaldehyde_c" compartment="c" hasOnlySubstanceUnits="false" boundaryCondition="false" constant="false">
        <notes>
          <body xmlns="http://www.w3.org/1999/xhtml">
            <p>CHARGE: 0</p>
          </body>
        </notes>
      </species>
      <species id="M_S_4_45_Hydroxybenzoate_c" compartment="c" hasOnlySubstanceUnits="false" boundaryCondition="false" constant="false">
        <notes>
          <body xmlns="http://www.w3.org/1999/xhtml">
            <p>CHARGE: 0</p>
          </body>
        </notes>
      </species>
      <species id="M_S_4_45_Hydroxycinnamyl_32_aldehyde_c" compartment="c" hasOnlySubstanceUnits="false" boundaryCondition="false" constant="false">
        <notes>
          <body xmlns="http://www.w3.org/1999/xhtml">
            <p>CHARGE: 0</p>
          </body>
        </notes>
      </species>
      <species id="M_S_4_45_Hydroxyphenylacetaldehyde_c" compartment="c" hasOnlySubstanceUnits="false" boundaryCondition="false" constant="false">
        <notes>
          <body xmlns="http://www.w3.org/1999/xhtml">
            <p>CHARGE: 0</p>
          </body>
        </notes>
      </species>
      <species id="M_S_4_45_Hydroxyphenylacetyl_45_CoA_c" compartment="c" hasOnlySubstanceUnits="false" boundaryCondition="false" constant="false">
        <notes>
          <body xmlns="http://www.w3.org/1999/xhtml">
            <p>CHARGE: 0</p>
          </body>
        </notes>
      </species>
      <species id="M_S_4_45_Hydroxyphenylacetylglycine_c" compartment="c" hasOnlySubstanceUnits="false" boundaryCondition="false" constant="false">
        <notes>
          <body xmlns="http://www.w3.org/1999/xhtml">
            <p>CHARGE: 0</p>
          </body>
        </notes>
      </species>
      <species id="M_S_4_45_Hydroxystyrene_c" compartment="c" hasOnlySubstanceUnits="false" boundaryCondition="false" constant="false">
        <notes>
          <body xmlns="http://www.w3.org/1999/xhtml">
            <p>CHARGE: 0</p>
          </body>
        </notes>
      </species>
      <species id="M_S_4_45_Isopropenyl_45_2_45_oxy_45_cyclohexanecarboxyl_45_CoA_c" compartment="c" hasOnlySubstanceUnits="false" boundaryCondition="false" constant="false">
        <notes>
          <body xmlns="http://www.w3.org/1999/xhtml">
            <p>CHARGE: 0</p>
          </body>
        </notes>
      </species>
      <species id="M_S_4_45_Maleylacetoacetate_c" compartment="c" hasOnlySubstanceUnits="false" boundaryCondition="false" constant="false">
        <notes>
          <body xmlns="http://www.w3.org/1999/xhtml">
            <p>CHARGE: 0</p>
          </body>
        </notes>
      </species>
      <species id="M_S_4_45_Methyl_45_2_45_oxopentanoate_c" compartment="c" hasOnlySubstanceUnits="false" boundaryCondition="false" constant="false">
        <notes>
          <body xmlns="http://www.w3.org/1999/xhtml">
            <p>CHARGE: 0</p>
          </body>
        </notes>
      </species>
      <species id="M_S_4_45_Methyl_45_5_45__40_2_45_phosphoethyl_41__45_thiazole_c" compartment="c" hasOnlySubstanceUnits="false" boundaryCondition="false" constant="false">
        <notes>
          <body xmlns="http://www.w3.org/1999/xhtml">
            <p>CHARGE: 0</p>
          </body>
        </notes>
      </species>
      <species id="M_S_4_45_Methylthio_45_2_45_oxobutanoic_32_acid_c" compartment="c" hasOnlySubstanceUnits="false" boundaryCondition="false" constant="false">
        <notes>
          <body xmlns="http://www.w3.org/1999/xhtml">
            <p>CHARGE: 0</p>
          </body>
        </notes>
      </species>
      <species id="M_S_4_45_Nitrocatechol_c" compartment="c" hasOnlySubstanceUnits="false" boundaryCondition="false" constant="false">
        <notes>
          <body xmlns="http://www.w3.org/1999/xhtml">
            <p>CHARGE: 0</p>
          </body>
        </notes>
      </species>
      <species id="M_S_4_45_Nitrophenol_c" compartment="c" hasOnlySubstanceUnits="false" boundaryCondition="false" constant="false">
        <notes>
          <body xmlns="http://www.w3.org/1999/xhtml">
            <p>CHARGE: 0</p>
          </body>
        </notes>
      </species>
      <species id="M_S_4_45_Nitrophenyl_32_phosphate_c" compartment="c" hasOnlySubstanceUnits="false" boundaryCondition="false" constant="false">
        <notes>
          <body xmlns="http://www.w3.org/1999/xhtml">
            <p>CHARGE: 0</p>
          </body>
        </notes>
      </species>
      <species id="M_S_4_45_Phospho_45_L_45_aspartate_c" compartment="c" hasOnlySubstanceUnits="false" boundaryCondition="false" constant="false">
        <notes>
          <body xmlns="http://www.w3.org/1999/xhtml">
            <p>CHARGE: 0</p>
          </body>
        </notes>
      </species>
      <species id="M_S_4_45_Trimethylammoniobutanal_c" compartment="c" hasOnlySubstanceUnits="false" boundaryCondition="false" constant="false">
        <notes>
          <body xmlns="http://www.w3.org/1999/xhtml">
            <p>CHARGE: 0</p>
          </body>
        </notes>
      </species>
      <species id="M_S_4_45_Trimethylammoniobutanoate_c" compartment="c" hasOnlySubstanceUnits="false" boundaryCondition="false" constant="false">
        <notes>
          <body xmlns="http://www.w3.org/1999/xhtml">
            <p>CHARGE: 0</p>
          </body>
        </notes>
      </species>
      <species id="M_S_4_45__40_2_45_Aminoethyl_41__45_1_44_2_45_benzenediol_c" compartment="c" hasOnlySubstanceUnits="false" boundaryCondition="false" constant="false">
        <notes>
          <body xmlns="http://www.w3.org/1999/xhtml">
            <p>CHARGE: 0</p>
          </body>
        </notes>
      </species>
      <species id="M_S_4_45__40_4_45_Deoxy_45_alpha_45_D_45_gluc_45_4_45_enuronosyl_41__45_D_45_galacturonate_c" compartment="c" hasOnlySubstanceUnits="false" boundaryCondition="false" constant="false">
        <notes>
          <body xmlns="http://www.w3.org/1999/xhtml">
            <p>CHARGE: 0</p>
          </body>
        </notes>
      </species>
      <species id="M_S_4_45__40_4_45_Deoxy_45_beta_45_D_45_gluc_45_4_45_enuronosyl_41__45_D_45_galacturonate_c" compartment="c" hasOnlySubstanceUnits="false" boundaryCondition="false" constant="false">
        <notes>
          <body xmlns="http://www.w3.org/1999/xhtml">
            <p>CHARGE: 0</p>
          </body>
        </notes>
      </species>
      <species id="M_S_4_45__40_Cytidine_32_5_39__45_diphospho_41__45_2_45_C_45_methyl_45_D_45_erythritol_c" compartment="c" hasOnlySubstanceUnits="false" boundaryCondition="false" constant="false">
        <notes>
          <body xmlns="http://www.w3.org/1999/xhtml">
            <p>CHARGE: 0</p>
          </body>
        </notes>
      </species>
      <species id="M_S_4alpha_45_Methyl_45_5alpha_45_ergosta_45_8_44_14_44_24_40_28_41__45_trien_45_3beta_45_ol_c" compartment="c" hasOnlySubstanceUnits="false" boundaryCondition="false" constant="false">
        <notes>
          <body xmlns="http://www.w3.org/1999/xhtml">
            <p>CHARGE: 0</p>
          </body>
        </notes>
      </species>
      <species id="M_S_4alpha_45_Methylcholesta_45_8_45_en_45_3beta_45_ol_c" compartment="c" hasOnlySubstanceUnits="false" boundaryCondition="false" constant="false">
        <notes>
          <body xmlns="http://www.w3.org/1999/xhtml">
            <p>CHARGE: 0</p>
          </body>
        </notes>
      </species>
      <species id="M_S_4alpha_45_Methylfecosterol_c" compartment="c" hasOnlySubstanceUnits="false" boundaryCondition="false" constant="false">
        <notes>
          <body xmlns="http://www.w3.org/1999/xhtml">
            <p>CHARGE: 0</p>
          </body>
        </notes>
      </species>
      <species id="M_S_4alpha_45_Methylzymosterol_45_4_45_carboxylate_c" compartment="c" hasOnlySubstanceUnits="false" boundaryCondition="false" constant="false">
        <notes>
          <body xmlns="http://www.w3.org/1999/xhtml">
            <p>CHARGE: 0</p>
          </body>
        </notes>
      </species>
      <species id="M_S_5_39__45_Deoxy_45_5_45_fluorocytidine_c" compartment="c" hasOnlySubstanceUnits="false" boundaryCondition="false" constant="false">
        <notes>
          <body xmlns="http://www.w3.org/1999/xhtml">
            <p>CHARGE: 0</p>
          </body>
        </notes>
      </species>
      <species id="M_S_5_39__45_Deoxy_45_5_45_fluorouridine_c" compartment="c" hasOnlySubstanceUnits="false" boundaryCondition="false" constant="false">
        <notes>
          <body xmlns="http://www.w3.org/1999/xhtml">
            <p>CHARGE: 0</p>
          </body>
        </notes>
      </species>
      <species id="M_S_5_39__45_Deoxyadenosine_c" compartment="c" hasOnlySubstanceUnits="false" boundaryCondition="false" constant="false">
        <notes>
          <body xmlns="http://www.w3.org/1999/xhtml">
            <p>CHARGE: 0</p>
          </body>
        </notes>
      </species>
      <species id="M_S_5_39__45_Methylthioadenosine_c" compartment="c" hasOnlySubstanceUnits="false" boundaryCondition="false" constant="false">
        <notes>
          <body xmlns="http://www.w3.org/1999/xhtml">
            <p>CHARGE: 0</p>
          </body>
        </notes>
      </species>
      <species id="M_S_5_39__45_Phosphoribosyl_45_N_45_formylglycinamide_c" compartment="c" hasOnlySubstanceUnits="false" boundaryCondition="false" constant="false">
        <notes>
          <body xmlns="http://www.w3.org/1999/xhtml">
            <p>CHARGE: 0</p>
          </body>
        </notes>
      </species>
      <species id="M_S_5_39__45_Phosphoribosylglycinamide_c" compartment="c" hasOnlySubstanceUnits="false" boundaryCondition="false" constant="false">
        <notes>
          <body xmlns="http://www.w3.org/1999/xhtml">
            <p>CHARGE: 0</p>
          </body>
        </notes>
      </species>
      <species id="M_S_5_40_S_41__45_HETE_c" compartment="c" hasOnlySubstanceUnits="false" boundaryCondition="false" constant="false">
        <notes>
          <body xmlns="http://www.w3.org/1999/xhtml">
            <p>CHARGE: 0</p>
          </body>
        </notes>
      </species>
      <species id="M_S_5_40_S_41__45_HPETE_c" compartment="c" hasOnlySubstanceUnits="false" boundaryCondition="false" constant="false">
        <notes>
          <body xmlns="http://www.w3.org/1999/xhtml">
            <p>CHARGE: 0</p>
          </body>
        </notes>
      </species>
      <species id="M_S_5_44_10_45_Methenyltetrahydrofolate_c" compartment="c" hasOnlySubstanceUnits="false" boundaryCondition="false" constant="false">
        <notes>
          <body xmlns="http://www.w3.org/1999/xhtml">
            <p>CHARGE: 0</p>
          </body>
        </notes>
      </species>
      <species id="M_S_5_44_10_45_Methylenetetrahydrofolate_c" compartment="c" hasOnlySubstanceUnits="false" boundaryCondition="false" constant="false">
        <notes>
          <body xmlns="http://www.w3.org/1999/xhtml">
            <p>CHARGE: 0</p>
          </body>
        </notes>
      </species>
      <species id="M_S_5_44_10_45_Methylenetetrahydrofolate_m" compartment="m" hasOnlySubstanceUnits="false" boundaryCondition="false" constant="false">
        <notes>
          <body xmlns="http://www.w3.org/1999/xhtml">
            <p>CHARGE: 0</p>
          </body>
        </notes>
      </species>
      <species id="M_S_5_44_6_45_Dihydro_45_5_45_fluorouracil_c" compartment="c" hasOnlySubstanceUnits="false" boundaryCondition="false" constant="false">
        <notes>
          <body xmlns="http://www.w3.org/1999/xhtml">
            <p>CHARGE: 0</p>
          </body>
        </notes>
      </species>
      <species id="M_S_5_44_6_45_Dihydrothymine_c" compartment="c" hasOnlySubstanceUnits="false" boundaryCondition="false" constant="false">
        <notes>
          <body xmlns="http://www.w3.org/1999/xhtml">
            <p>CHARGE: 0</p>
          </body>
        </notes>
      </species>
      <species id="M_S_5_44_6_45_Dihydrouracil_c" compartment="c" hasOnlySubstanceUnits="false" boundaryCondition="false" constant="false">
        <notes>
          <body xmlns="http://www.w3.org/1999/xhtml">
            <p>CHARGE: 0</p>
          </body>
        </notes>
      </species>
      <species id="M_S_5_44_6_45_Dihydroxyindole_c" compartment="c" hasOnlySubstanceUnits="false" boundaryCondition="false" constant="false">
        <notes>
          <body xmlns="http://www.w3.org/1999/xhtml">
            <p>CHARGE: 0</p>
          </body>
        </notes>
      </species>
      <species id="M_S_5_45_Amino_45_4_45_imidazole_32_carboxylate_c" compartment="c" hasOnlySubstanceUnits="false" boundaryCondition="false" constant="false">
        <notes>
          <body xmlns="http://www.w3.org/1999/xhtml">
            <p>CHARGE: 0</p>
          </body>
        </notes>
      </species>
      <species id="M_S_5_45_Amino_45_4_45_imidazolecarboxyamide_c" compartment="c" hasOnlySubstanceUnits="false" boundaryCondition="false" constant="false">
        <notes>
          <body xmlns="http://www.w3.org/1999/xhtml">
            <p>CHARGE: 0</p>
          </body>
        </notes>
      </species>
      <species id="M_S_5_45_Amino_45_6_45__40_5_39__45_phosphoribitylamino_41_uracil_c" compartment="c" hasOnlySubstanceUnits="false" boundaryCondition="false" constant="false">
        <notes>
          <body xmlns="http://www.w3.org/1999/xhtml">
            <p>CHARGE: 0</p>
          </body>
        </notes>
      </species>
      <species id="M_S_5_45_Amino_45_6_45__40_5_39__45_phosphoribosylamino_41_uracil_c" compartment="c" hasOnlySubstanceUnits="false" boundaryCondition="false" constant="false">
        <notes>
          <body xmlns="http://www.w3.org/1999/xhtml">
            <p>CHARGE: 0</p>
          </body>
        </notes>
      </species>
      <species id="M_S_5_45_Aminoimidazole_c" compartment="c" hasOnlySubstanceUnits="false" boundaryCondition="false" constant="false">
        <notes>
          <body xmlns="http://www.w3.org/1999/xhtml">
            <p>CHARGE: 0</p>
          </body>
        </notes>
      </species>
      <species id="M_S_5_45_Aminolevulinate_c" compartment="c" hasOnlySubstanceUnits="false" boundaryCondition="false" constant="false">
        <notes>
          <body xmlns="http://www.w3.org/1999/xhtml">
            <p>CHARGE: 0</p>
          </body>
        </notes>
      </species>
      <species id="M_S_5_45_Aminopentanal_c" compartment="c" hasOnlySubstanceUnits="false" boundaryCondition="false" constant="false">
        <notes>
          <body xmlns="http://www.w3.org/1999/xhtml">
            <p>CHARGE: 0</p>
          </body>
        </notes>
      </species>
      <species id="M_S_5_45_Carboxy_45_2_45_pentenoyl_45_CoA_c" compartment="c" hasOnlySubstanceUnits="false" boundaryCondition="false" constant="false">
        <notes>
          <body xmlns="http://www.w3.org/1999/xhtml">
            <p>CHARGE: 0</p>
          </body>
        </notes>
      </species>
      <species id="M_S_5_45_Dehydroavenasterol_c" compartment="c" hasOnlySubstanceUnits="false" boundaryCondition="false" constant="false">
        <notes>
          <body xmlns="http://www.w3.org/1999/xhtml">
            <p>CHARGE: 0</p>
          </body>
        </notes>
      </species>
      <species id="M_S_5_45_Dehydroepisterol_c" compartment="c" hasOnlySubstanceUnits="false" boundaryCondition="false" constant="false">
        <notes>
          <body xmlns="http://www.w3.org/1999/xhtml">
            <p>CHARGE: 0</p>
          </body>
        </notes>
      </species>
      <species id="M_S_5_45_Deoxyleucopelargonidin_c" compartment="c" hasOnlySubstanceUnits="false" boundaryCondition="false" constant="false">
        <notes>
          <body xmlns="http://www.w3.org/1999/xhtml">
            <p>CHARGE: 0</p>
          </body>
        </notes>
      </species>
      <species id="M_S_5_45_FU_c" compartment="c" hasOnlySubstanceUnits="false" boundaryCondition="false" constant="false">
        <notes>
          <body xmlns="http://www.w3.org/1999/xhtml">
            <p>CHARGE: 0</p>
          </body>
        </notes>
      </species>
      <species id="M_S_5_45_Fluorodeoxyuridine_32_monophosphate_c" compartment="c" hasOnlySubstanceUnits="false" boundaryCondition="false" constant="false">
        <notes>
          <body xmlns="http://www.w3.org/1999/xhtml">
            <p>CHARGE: 0</p>
          </body>
        </notes>
      </species>
      <species id="M_S_5_45_Fluorodeoxyuridine_c" compartment="c" hasOnlySubstanceUnits="false" boundaryCondition="false" constant="false">
        <notes>
          <body xmlns="http://www.w3.org/1999/xhtml">
            <p>CHARGE: 0</p>
          </body>
        </notes>
      </species>
      <species id="M_S_5_45_Fluoromuconolactone_c" compartment="c" hasOnlySubstanceUnits="false" boundaryCondition="false" constant="false">
        <notes>
          <body xmlns="http://www.w3.org/1999/xhtml">
            <p>CHARGE: 0</p>
          </body>
        </notes>
      </species>
      <species id="M_S_5_45_Fluorouridine_32_monophosphate_c" compartment="c" hasOnlySubstanceUnits="false" boundaryCondition="false" constant="false">
        <notes>
          <body xmlns="http://www.w3.org/1999/xhtml">
            <p>CHARGE: 0</p>
          </body>
        </notes>
      </species>
      <species id="M_S_5_45_Formyltetrahydrofolate_c" compartment="c" hasOnlySubstanceUnits="false" boundaryCondition="false" constant="false">
        <notes>
          <body xmlns="http://www.w3.org/1999/xhtml">
            <p>CHARGE: 0</p>
          </body>
        </notes>
      </species>
      <species id="M_S_5_45_Hydroxy_45_2_45_oxo_45_4_45_ureido_45_2_44_5_45_dihydro_45_1H_45_imidazole_45_5_45_carboxylate_c" compartment="c" hasOnlySubstanceUnits="false" boundaryCondition="false" constant="false">
        <notes>
          <body xmlns="http://www.w3.org/1999/xhtml">
            <p>CHARGE: 0</p>
          </body>
        </notes>
      </species>
      <species id="M_S_5_45_Hydroxy_45_guaiacyl_32_lignin_c" compartment="c" hasOnlySubstanceUnits="false" boundaryCondition="false" constant="false">
        <notes>
          <body xmlns="http://www.w3.org/1999/xhtml">
            <p>CHARGE: 0</p>
          </body>
        </notes>
      </species>
      <species id="M_S_5_45_Hydroxyconiferyl_32_alcohol_c" compartment="c" hasOnlySubstanceUnits="false" boundaryCondition="false" constant="false">
        <notes>
          <body xmlns="http://www.w3.org/1999/xhtml">
            <p>CHARGE: 0</p>
          </body>
        </notes>
      </species>
      <species id="M_S_5_45_Hydroxyferulate_c" compartment="c" hasOnlySubstanceUnits="false" boundaryCondition="false" constant="false">
        <notes>
          <body xmlns="http://www.w3.org/1999/xhtml">
            <p>CHARGE: 0</p>
          </body>
        </notes>
      </species>
      <species id="M_S_5_45_Hydroxyindoleacetaldehyde_c" compartment="c" hasOnlySubstanceUnits="false" boundaryCondition="false" constant="false">
        <notes>
          <body xmlns="http://www.w3.org/1999/xhtml">
            <p>CHARGE: 0</p>
          </body>
        </notes>
      </species>
      <species id="M_S_5_45_Hydroxyindoleacetate_c" compartment="c" hasOnlySubstanceUnits="false" boundaryCondition="false" constant="false">
        <notes>
          <body xmlns="http://www.w3.org/1999/xhtml">
            <p>CHARGE: 0</p>
          </body>
        </notes>
      </species>
      <species id="M_S_5_45_Hydroxyindoleacetylglycine_c" compartment="c" hasOnlySubstanceUnits="false" boundaryCondition="false" constant="false">
        <notes>
          <body xmlns="http://www.w3.org/1999/xhtml">
            <p>CHARGE: 0</p>
          </body>
        </notes>
      </species>
      <species id="M_S_5_45_Hydroxyisourate_c" compartment="c" hasOnlySubstanceUnits="false" boundaryCondition="false" constant="false">
        <notes>
          <body xmlns="http://www.w3.org/1999/xhtml">
            <p>CHARGE: 0</p>
          </body>
        </notes>
      </species>
      <species id="M_S_5_45_L_45_Glutamyl_45_taurine_c" compartment="c" hasOnlySubstanceUnits="false" boundaryCondition="false" constant="false">
        <notes>
          <body xmlns="http://www.w3.org/1999/xhtml">
            <p>CHARGE: 0</p>
          </body>
        </notes>
      </species>
      <species id="M_S_5_45_Methoxytryptamine_c" compartment="c" hasOnlySubstanceUnits="false" boundaryCondition="false" constant="false">
        <notes>
          <body xmlns="http://www.w3.org/1999/xhtml">
            <p>CHARGE: 0</p>
          </body>
        </notes>
      </species>
      <species id="M_S_5_45_Methyl_45_3_45_oxo_45_4_45_hexenoyl_45_CoA_c" compartment="c" hasOnlySubstanceUnits="false" boundaryCondition="false" constant="false">
        <notes>
          <body xmlns="http://www.w3.org/1999/xhtml">
            <p>CHARGE: 0</p>
          </body>
        </notes>
      </species>
      <species id="M_S_5_45_Methylhex_45_4_45_enoyl_45_CoA_c" compartment="c" hasOnlySubstanceUnits="false" boundaryCondition="false" constant="false">
        <notes>
          <body xmlns="http://www.w3.org/1999/xhtml">
            <p>CHARGE: 0</p>
          </body>
        </notes>
      </species>
      <species id="M_S_5_45_Methyltetrahydrofolate_c" compartment="c" hasOnlySubstanceUnits="false" boundaryCondition="false" constant="false">
        <notes>
          <body xmlns="http://www.w3.org/1999/xhtml">
            <p>CHARGE: 0</p>
          </body>
        </notes>
      </species>
      <species id="M_S_5_45_Methyltetrahydropteroyltri_45_L_45_glutamate_c" compartment="c" hasOnlySubstanceUnits="false" boundaryCondition="false" constant="false">
        <notes>
          <body xmlns="http://www.w3.org/1999/xhtml">
            <p>CHARGE: 0</p>
          </body>
        </notes>
      </species>
      <species id="M_S_5_45_O_45__40_1_45_Carboxyvinyl_41__45_3_45_phosphoshikimate_c" compartment="c" hasOnlySubstanceUnits="false" boundaryCondition="false" constant="false">
        <notes>
          <body xmlns="http://www.w3.org/1999/xhtml">
            <p>CHARGE: 0</p>
          </body>
        </notes>
      </species>
      <species id="M_S_5_45_Oxoproline_c" compartment="c" hasOnlySubstanceUnits="false" boundaryCondition="false" constant="false">
        <notes>
          <body xmlns="http://www.w3.org/1999/xhtml">
            <p>CHARGE: 0</p>
          </body>
        </notes>
      </species>
      <species id="M_S_5_45_Phenyl_45_1_44_3_45_oxazinane_45_2_44_4_45_dione_c" compartment="c" hasOnlySubstanceUnits="false" boundaryCondition="false" constant="false">
        <notes>
          <body xmlns="http://www.w3.org/1999/xhtml">
            <p>CHARGE: 0</p>
          </body>
        </notes>
      </species>
      <species id="M_S_5_45_Phospho_45_alpha_45_D_45_ribose_32_1_45_diphosphate_c" compartment="c" hasOnlySubstanceUnits="false" boundaryCondition="false" constant="false">
        <notes>
          <body xmlns="http://www.w3.org/1999/xhtml">
            <p>CHARGE: 0</p>
          </body>
        </notes>
      </species>
      <species id="M_S_5_45_Phosphoribosylamine_c" compartment="c" hasOnlySubstanceUnits="false" boundaryCondition="false" constant="false">
        <notes>
          <body xmlns="http://www.w3.org/1999/xhtml">
            <p>CHARGE: 0</p>
          </body>
        </notes>
      </species>
      <species id="M_S_5_45__40_2_45_Hydroxyethyl_41__45_4_45_methylthiazole_c" compartment="c" hasOnlySubstanceUnits="false" boundaryCondition="false" constant="false">
        <notes>
          <body xmlns="http://www.w3.org/1999/xhtml">
            <p>CHARGE: 0</p>
          </body>
        </notes>
      </species>
      <species id="M_S_5_45__40_3_39__45_Carboxy_45_3_39__45_oxopropenyl_41__45_4_44_6_45_dihydroxypicolinate_c" compartment="c" hasOnlySubstanceUnits="false" boundaryCondition="false" constant="false">
        <notes>
          <body xmlns="http://www.w3.org/1999/xhtml">
            <p>CHARGE: 0</p>
          </body>
        </notes>
      </species>
      <species id="M_S_5_45__40_3_39__45_Carboxy_45_3_39__45_oxopropyl_41__45_4_44_6_45_dihydroxypicolinate_c" compartment="c" hasOnlySubstanceUnits="false" boundaryCondition="false" constant="false">
        <notes>
          <body xmlns="http://www.w3.org/1999/xhtml">
            <p>CHARGE: 0</p>
          </body>
        </notes>
      </species>
      <species id="M_S_5_45__40_5_45_Phospho_45_D_45_ribosylaminoformimino_41__45_1_45__40_5_45_phosphoribosyl_41__45_imidazole_45_4_45_carboxamide_c" compartment="c" hasOnlySubstanceUnits="false" boundaryCondition="false" constant="false">
        <notes>
          <body xmlns="http://www.w3.org/1999/xhtml">
            <p>CHARGE: 0</p>
          </body>
        </notes>
      </species>
      <species id="M_S_5alpha_45_Campestan_45_3_45_one_c" compartment="c" hasOnlySubstanceUnits="false" boundaryCondition="false" constant="false">
        <notes>
          <body xmlns="http://www.w3.org/1999/xhtml">
            <p>CHARGE: 0</p>
          </body>
        </notes>
      </species>
      <species id="M_S_5alpha_45_Cholest_45_8_45_en_45_3beta_45_ol_c" compartment="c" hasOnlySubstanceUnits="false" boundaryCondition="false" constant="false">
        <notes>
          <body xmlns="http://www.w3.org/1999/xhtml">
            <p>CHARGE: 0</p>
          </body>
        </notes>
      </species>
      <species id="M_S_5alpha_45_Cholesta_45_7_44_24_45_dien_45_3beta_45_ol_c" compartment="c" hasOnlySubstanceUnits="false" boundaryCondition="false" constant="false">
        <notes>
          <body xmlns="http://www.w3.org/1999/xhtml">
            <p>CHARGE: 0</p>
          </body>
        </notes>
      </species>
      <species id="M_S_6_44_7_45_Dimethyl_45_8_45__40_1_45_D_45_ribityl_41_lumazine_c" compartment="c" hasOnlySubstanceUnits="false" boundaryCondition="false" constant="false">
        <notes>
          <body xmlns="http://www.w3.org/1999/xhtml">
            <p>CHARGE: 0</p>
          </body>
        </notes>
      </species>
      <species id="M_S_6_45_Carboxyhexanoyl_45_CoA_c" compartment="c" hasOnlySubstanceUnits="false" boundaryCondition="false" constant="false">
        <notes>
          <body xmlns="http://www.w3.org/1999/xhtml">
            <p>CHARGE: 0</p>
          </body>
        </notes>
      </species>
      <species id="M_S_6_45_Deoxocastasterone_c" compartment="c" hasOnlySubstanceUnits="false" boundaryCondition="false" constant="false">
        <notes>
          <body xmlns="http://www.w3.org/1999/xhtml">
            <p>CHARGE: 0</p>
          </body>
        </notes>
      </species>
      <species id="M_S_6_45_Deoxocathasterone_c" compartment="c" hasOnlySubstanceUnits="false" boundaryCondition="false" constant="false">
        <notes>
          <body xmlns="http://www.w3.org/1999/xhtml">
            <p>CHARGE: 0</p>
          </body>
        </notes>
      </species>
      <species id="M_S_6_45_Deoxoteasterone_c" compartment="c" hasOnlySubstanceUnits="false" boundaryCondition="false" constant="false">
        <notes>
          <body xmlns="http://www.w3.org/1999/xhtml">
            <p>CHARGE: 0</p>
          </body>
        </notes>
      </species>
      <species id="M_S_6_45_Deoxotyphasterol_c" compartment="c" hasOnlySubstanceUnits="false" boundaryCondition="false" constant="false">
        <notes>
          <body xmlns="http://www.w3.org/1999/xhtml">
            <p>CHARGE: 0</p>
          </body>
        </notes>
      </species>
      <species id="M_S_6_45_Hydroxynicotinate_c" compartment="c" hasOnlySubstanceUnits="false" boundaryCondition="false" constant="false">
        <notes>
          <body xmlns="http://www.w3.org/1999/xhtml">
            <p>CHARGE: 0</p>
          </body>
        </notes>
      </species>
      <species id="M_S_6_45_Mercaptopurin_c" compartment="c" hasOnlySubstanceUnits="false" boundaryCondition="false" constant="false">
        <notes>
          <body xmlns="http://www.w3.org/1999/xhtml">
            <p>CHARGE: 0</p>
          </body>
        </notes>
      </species>
      <species id="M_S_6_45_Mercaptopurine_32_ribonucleoside_32_triphosphate_c" compartment="c" hasOnlySubstanceUnits="false" boundaryCondition="false" constant="false">
        <notes>
          <body xmlns="http://www.w3.org/1999/xhtml">
            <p>CHARGE: 0</p>
          </body>
        </notes>
      </species>
      <species id="M_S_6_45_Methylmercaptopurine_c" compartment="c" hasOnlySubstanceUnits="false" boundaryCondition="false" constant="false">
        <notes>
          <body xmlns="http://www.w3.org/1999/xhtml">
            <p>CHARGE: 0</p>
          </body>
        </notes>
      </species>
      <species id="M_S_6_45_Methylthiopurine_32_5_39__45_monophosphate_32_ribonucleotide_c" compartment="c" hasOnlySubstanceUnits="false" boundaryCondition="false" constant="false">
        <notes>
          <body xmlns="http://www.w3.org/1999/xhtml">
            <p>CHARGE: 0</p>
          </body>
        </notes>
      </species>
      <species id="M_S_6_45_Oxo_45_2_45_hydroxycyclohexane_45_1_45_carboxyl_45_CoA_c" compartment="c" hasOnlySubstanceUnits="false" boundaryCondition="false" constant="false">
        <notes>
          <body xmlns="http://www.w3.org/1999/xhtml">
            <p>CHARGE: 0</p>
          </body>
        </notes>
      </species>
      <species id="M_S_6_45_Oxocampestanol_c" compartment="c" hasOnlySubstanceUnits="false" boundaryCondition="false" constant="false">
        <notes>
          <body xmlns="http://www.w3.org/1999/xhtml">
            <p>CHARGE: 0</p>
          </body>
        </notes>
      </species>
      <species id="M_S_6_45_Phospho_45_D_45_gluconate_c" compartment="c" hasOnlySubstanceUnits="false" boundaryCondition="false" constant="false">
        <notes>
          <body xmlns="http://www.w3.org/1999/xhtml">
            <p>CHARGE: 0</p>
          </body>
        </notes>
      </species>
      <species id="M_S_6_45_Phospho_45_D_45_gluconate_p" compartment="p" hasOnlySubstanceUnits="false" boundaryCondition="false" constant="false">
        <notes>
          <body xmlns="http://www.w3.org/1999/xhtml">
            <p>CHARGE: 0</p>
          </body>
        </notes>
      </species>
      <species id="M_S_6_45_Thioguanosine_32_monophosphate_c" compartment="c" hasOnlySubstanceUnits="false" boundaryCondition="false" constant="false">
        <notes>
          <body xmlns="http://www.w3.org/1999/xhtml">
            <p>CHARGE: 0</p>
          </body>
        </notes>
      </species>
      <species id="M_S_6_45_Thioinosine_32_5_39__45_monophosphate_c" compartment="c" hasOnlySubstanceUnits="false" boundaryCondition="false" constant="false">
        <notes>
          <body xmlns="http://www.w3.org/1999/xhtml">
            <p>CHARGE: 0</p>
          </body>
        </notes>
      </species>
      <species id="M_S_6_45_Thiourate_c" compartment="c" hasOnlySubstanceUnits="false" boundaryCondition="false" constant="false">
        <notes>
          <body xmlns="http://www.w3.org/1999/xhtml">
            <p>CHARGE: 0</p>
          </body>
        </notes>
      </species>
      <species id="M_S_6_45_Thioxanthine_32_5_39__45_monophosphate_c" compartment="c" hasOnlySubstanceUnits="false" boundaryCondition="false" constant="false">
        <notes>
          <body xmlns="http://www.w3.org/1999/xhtml">
            <p>CHARGE: 0</p>
          </body>
        </notes>
      </species>
      <species id="M_S_6alpha_45_Hydroxy_45_castasterone_c" compartment="c" hasOnlySubstanceUnits="false" boundaryCondition="false" constant="false">
        <notes>
          <body xmlns="http://www.w3.org/1999/xhtml">
            <p>CHARGE: 0</p>
          </body>
        </notes>
      </species>
      <species id="M_S_6beta_44_7beta_45_Dihydroxykaurenoic_32_acid_c" compartment="c" hasOnlySubstanceUnits="false" boundaryCondition="false" constant="false">
        <notes>
          <body xmlns="http://www.w3.org/1999/xhtml">
            <p>CHARGE: 0</p>
          </body>
        </notes>
      </species>
      <species id="M_S_7_44_10_44_13_44_16_45_Docosatetraenoic_32_acid_c" compartment="c" hasOnlySubstanceUnits="false" boundaryCondition="false" constant="false">
        <notes>
          <body xmlns="http://www.w3.org/1999/xhtml">
            <p>CHARGE: 0</p>
          </body>
        </notes>
      </species>
      <species id="M_S_7_44_8_45_Diaminononanoate_c" compartment="c" hasOnlySubstanceUnits="false" boundaryCondition="false" constant="false">
        <notes>
          <body xmlns="http://www.w3.org/1999/xhtml">
            <p>CHARGE: 0</p>
          </body>
        </notes>
      </species>
      <species id="M_S_7_44_8_45_Dihydro_45_7_45_hydroxy_45_8_45_S_45_glutathionyl_45_benzo_91_a_93_pyrene_c" compartment="c" hasOnlySubstanceUnits="false" boundaryCondition="false" constant="false">
        <notes>
          <body xmlns="http://www.w3.org/1999/xhtml">
            <p>CHARGE: 0</p>
          </body>
        </notes>
      </species>
      <species id="M_S_7_44_8_45_Dihydro_45_beta_45_carotene_c" compartment="c" hasOnlySubstanceUnits="false" boundaryCondition="false" constant="false">
        <notes>
          <body xmlns="http://www.w3.org/1999/xhtml">
            <p>CHARGE: 0</p>
          </body>
        </notes>
      </species>
      <species id="M_S_7_45_Dehydrodesmosterol_c" compartment="c" hasOnlySubstanceUnits="false" boundaryCondition="false" constant="false">
        <notes>
          <body xmlns="http://www.w3.org/1999/xhtml">
            <p>CHARGE: 0</p>
          </body>
        </notes>
      </species>
      <species id="M_S_7_45_Methyl_45_3_45_oxo_45_6_45_octenoyl_45_CoA_c" compartment="c" hasOnlySubstanceUnits="false" boundaryCondition="false" constant="false">
        <notes>
          <body xmlns="http://www.w3.org/1999/xhtml">
            <p>CHARGE: 0</p>
          </body>
        </notes>
      </species>
      <species id="M_S_7_45_Methyluric_32_acid_c" compartment="c" hasOnlySubstanceUnits="false" boundaryCondition="false" constant="false">
        <notes>
          <body xmlns="http://www.w3.org/1999/xhtml">
            <p>CHARGE: 0</p>
          </body>
        </notes>
      </species>
      <species id="M_S_7_45_Methylxanthine_c" compartment="c" hasOnlySubstanceUnits="false" boundaryCondition="false" constant="false">
        <notes>
          <body xmlns="http://www.w3.org/1999/xhtml">
            <p>CHARGE: 0</p>
          </body>
        </notes>
      </species>
      <species id="M_S_8_44_11_44_14_45_Eicosatrienoyl_45_CoA_c" compartment="c" hasOnlySubstanceUnits="false" boundaryCondition="false" constant="false">
        <notes>
          <body xmlns="http://www.w3.org/1999/xhtml">
            <p>CHARGE: 0</p>
          </body>
        </notes>
      </species>
      <species id="M_S_8_45_Amino_45_7_45_oxononanoate_c" compartment="c" hasOnlySubstanceUnits="false" boundaryCondition="false" constant="false">
        <notes>
          <body xmlns="http://www.w3.org/1999/xhtml">
            <p>CHARGE: 0</p>
          </body>
        </notes>
      </species>
      <species id="M_S_8_45_Methoxykynurenate_c" compartment="c" hasOnlySubstanceUnits="false" boundaryCondition="false" constant="false">
        <notes>
          <body xmlns="http://www.w3.org/1999/xhtml">
            <p>CHARGE: 0</p>
          </body>
        </notes>
      </species>
      <species id="M_S_8_45__91__40_1R_44_2R_41__45_3_45_Oxo_45_2_45__123__40_Z_41__45_pent_45_2_45_enyl_125_cyclopentyl_93_octanoate_c" compartment="c" hasOnlySubstanceUnits="false" boundaryCondition="false" constant="false">
        <notes>
          <body xmlns="http://www.w3.org/1999/xhtml">
            <p>CHARGE: 0</p>
          </body>
        </notes>
      </species>
      <species id="M_S_9_40_S_41__45_HPOT_c" compartment="c" hasOnlySubstanceUnits="false" boundaryCondition="false" constant="false">
        <notes>
          <body xmlns="http://www.w3.org/1999/xhtml">
            <p>CHARGE: 0</p>
          </body>
        </notes>
      </species>
      <species id="M_S_9_44_10_45_Dihydroxyanthracene_c" compartment="c" hasOnlySubstanceUnits="false" boundaryCondition="false" constant="false">
        <notes>
          <body xmlns="http://www.w3.org/1999/xhtml">
            <p>CHARGE: 0</p>
          </body>
        </notes>
      </species>
      <species id="M_S_9_44_10_45_EOT_c" compartment="c" hasOnlySubstanceUnits="false" boundaryCondition="false" constant="false">
        <notes>
          <body xmlns="http://www.w3.org/1999/xhtml">
            <p>CHARGE: 0</p>
          </body>
        </notes>
      </species>
      <species id="M_S_9_45_Oxononanoic_32_acid_c" compartment="c" hasOnlySubstanceUnits="false" boundaryCondition="false" constant="false">
        <notes>
          <body xmlns="http://www.w3.org/1999/xhtml">
            <p>CHARGE: 0</p>
          </body>
        </notes>
      </species>
      <species id="M_S_9_45_cis_45_Retinal_c" compartment="c" hasOnlySubstanceUnits="false" boundaryCondition="false" constant="false">
        <notes>
          <body xmlns="http://www.w3.org/1999/xhtml">
            <p>CHARGE: 0</p>
          </body>
        </notes>
      </species>
      <species id="M_S_9_45_cis_45_Retinol_c" compartment="c" hasOnlySubstanceUnits="false" boundaryCondition="false" constant="false">
        <notes>
          <body xmlns="http://www.w3.org/1999/xhtml">
            <p>CHARGE: 0</p>
          </body>
        </notes>
      </species>
      <species id="M_S_ADP_45_glucose_c" compartment="c" hasOnlySubstanceUnits="false" boundaryCondition="false" constant="false">
        <notes>
          <body xmlns="http://www.w3.org/1999/xhtml">
            <p>CHARGE: 0</p>
          </body>
        </notes>
      </species>
      <species id="M_S_ADP_45_glucose_p" compartment="p" hasOnlySubstanceUnits="false" boundaryCondition="false" constant="false">
        <notes>
          <body xmlns="http://www.w3.org/1999/xhtml">
            <p>CHARGE: 0</p>
          </body>
        </notes>
      </species>
      <species id="M_S_ADP_45_ribose_c" compartment="c" hasOnlySubstanceUnits="false" boundaryCondition="false" constant="false">
        <notes>
          <body xmlns="http://www.w3.org/1999/xhtml">
            <p>CHARGE: 0</p>
          </body>
        </notes>
      </species>
      <species id="M_S_ADP_c" compartment="c" hasOnlySubstanceUnits="false" boundaryCondition="false" constant="false">
        <notes>
          <body xmlns="http://www.w3.org/1999/xhtml">
            <p>CHARGE: 0</p>
          </body>
        </notes>
      </species>
      <species id="M_S_ADP_m" compartment="m" hasOnlySubstanceUnits="false" boundaryCondition="false" constant="false">
        <notes>
          <body xmlns="http://www.w3.org/1999/xhtml">
            <p>CHARGE: 0</p>
          </body>
        </notes>
      </species>
      <species id="M_S_ADP_p" compartment="p" hasOnlySubstanceUnits="false" boundaryCondition="false" constant="false">
        <notes>
          <body xmlns="http://www.w3.org/1999/xhtml">
            <p>CHARGE: 0</p>
          </body>
        </notes>
      </species>
      <species id="M_S_AMP_c" compartment="c" hasOnlySubstanceUnits="false" boundaryCondition="false" constant="false">
        <notes>
          <body xmlns="http://www.w3.org/1999/xhtml">
            <p>CHARGE: 0</p>
          </body>
        </notes>
      </species>
      <species id="M_S_AMP_m" compartment="m" hasOnlySubstanceUnits="false" boundaryCondition="false" constant="false">
        <notes>
          <body xmlns="http://www.w3.org/1999/xhtml">
            <p>CHARGE: 0</p>
          </body>
        </notes>
      </species>
      <species id="M_S_AMP_p" compartment="p" hasOnlySubstanceUnits="false" boundaryCondition="false" constant="false">
        <notes>
          <body xmlns="http://www.w3.org/1999/xhtml">
            <p>CHARGE: 0</p>
          </body>
        </notes>
      </species>
      <species id="M_S_AMP_x" compartment="x" hasOnlySubstanceUnits="false" boundaryCondition="false" constant="false">
        <notes>
          <body xmlns="http://www.w3.org/1999/xhtml">
            <p>CHARGE: 0</p>
          </body>
        </notes>
      </species>
      <species id="M_S_ATP__biomass" compartment="biomass" hasOnlySubstanceUnits="false" boundaryCondition="false" constant="false">
        <notes>
          <body xmlns="http://www.w3.org/1999/xhtml">
            <p>CHARGE: 0</p>
          </body>
        </notes>
      </species>
      <species id="M_S_ATP_c" compartment="c" hasOnlySubstanceUnits="false" boundaryCondition="false" constant="false">
        <notes>
          <body xmlns="http://www.w3.org/1999/xhtml">
            <p>CHARGE: 0</p>
          </body>
        </notes>
      </species>
      <species id="M_S_ATP_m" compartment="m" hasOnlySubstanceUnits="false" boundaryCondition="false" constant="false">
        <notes>
          <body xmlns="http://www.w3.org/1999/xhtml">
            <p>CHARGE: 0</p>
          </body>
        </notes>
      </species>
      <species id="M_S_ATP_p" compartment="p" hasOnlySubstanceUnits="false" boundaryCondition="false" constant="false">
        <notes>
          <body xmlns="http://www.w3.org/1999/xhtml">
            <p>CHARGE: 0</p>
          </body>
        </notes>
      </species>
      <species id="M_S_ATP_x" compartment="x" hasOnlySubstanceUnits="false" boundaryCondition="false" constant="false">
        <notes>
          <body xmlns="http://www.w3.org/1999/xhtml">
            <p>CHARGE: 0</p>
          </body>
        </notes>
      </species>
      <species id="M_S_Acceptor_c" compartment="c" hasOnlySubstanceUnits="false" boundaryCondition="false" constant="false">
        <notes>
          <body xmlns="http://www.w3.org/1999/xhtml">
            <p>CHARGE: 0</p>
          </body>
        </notes>
      </species>
      <species id="M_S_Acetaldehyde_c" compartment="c" hasOnlySubstanceUnits="false" boundaryCondition="false" constant="false">
        <notes>
          <body xmlns="http://www.w3.org/1999/xhtml">
            <p>CHARGE: 0</p>
          </body>
        </notes>
      </species>
      <species id="M_S_Acetate_c" compartment="c" hasOnlySubstanceUnits="false" boundaryCondition="false" constant="false">
        <notes>
          <body xmlns="http://www.w3.org/1999/xhtml">
            <p>CHARGE: 0</p>
          </body>
        </notes>
      </species>
      <species id="M_S_Acetate_m" compartment="m" hasOnlySubstanceUnits="false" boundaryCondition="false" constant="false">
        <notes>
          <body xmlns="http://www.w3.org/1999/xhtml">
            <p>CHARGE: 0</p>
          </body>
        </notes>
      </species>
      <species id="M_S_Acetoacetate_c" compartment="c" hasOnlySubstanceUnits="false" boundaryCondition="false" constant="false">
        <notes>
          <body xmlns="http://www.w3.org/1999/xhtml">
            <p>CHARGE: 0</p>
          </body>
        </notes>
      </species>
      <species id="M_S_Acetoacetyl_45_CoA_c" compartment="c" hasOnlySubstanceUnits="false" boundaryCondition="false" constant="false">
        <notes>
          <body xmlns="http://www.w3.org/1999/xhtml">
            <p>CHARGE: 0</p>
          </body>
        </notes>
      </species>
      <species id="M_S_Acetoacetyl_45_CoA_m" compartment="m" hasOnlySubstanceUnits="false" boundaryCondition="false" constant="false">
        <notes>
          <body xmlns="http://www.w3.org/1999/xhtml">
            <p>CHARGE: 0</p>
          </body>
        </notes>
      </species>
      <species id="M_S_Acetoacetyl_45_CoA_p" compartment="p" hasOnlySubstanceUnits="false" boundaryCondition="false" constant="false">
        <notes>
          <body xmlns="http://www.w3.org/1999/xhtml">
            <p>CHARGE: 0</p>
          </body>
        </notes>
      </species>
      <species id="M_S_Acetoacetyl_45_CoA_x" compartment="x" hasOnlySubstanceUnits="false" boundaryCondition="false" constant="false">
        <notes>
          <body xmlns="http://www.w3.org/1999/xhtml">
            <p>CHARGE: 0</p>
          </body>
        </notes>
      </species>
      <species id="M_S_Acetoacetyl_45__91_acp_93__c" compartment="c" hasOnlySubstanceUnits="false" boundaryCondition="false" constant="false">
        <notes>
          <body xmlns="http://www.w3.org/1999/xhtml">
            <p>CHARGE: 0</p>
          </body>
        </notes>
      </species>
      <species id="M_S_Acetoacetyl_45__91_acp_93__p" compartment="p" hasOnlySubstanceUnits="false" boundaryCondition="false" constant="false">
        <notes>
          <body xmlns="http://www.w3.org/1999/xhtml">
            <p>CHARGE: 0</p>
          </body>
        </notes>
      </species>
      <species id="M_S_Acetophenone_c" compartment="c" hasOnlySubstanceUnits="false" boundaryCondition="false" constant="false">
        <notes>
          <body xmlns="http://www.w3.org/1999/xhtml">
            <p>CHARGE: 0</p>
          </body>
        </notes>
      </species>
      <species id="M_S_Acetyl_32_adenylate_c" compartment="c" hasOnlySubstanceUnits="false" boundaryCondition="false" constant="false">
        <notes>
          <body xmlns="http://www.w3.org/1999/xhtml">
            <p>CHARGE: 0</p>
          </body>
        </notes>
      </species>
      <species id="M_S_Acetyl_32_adenylate_m" compartment="m" hasOnlySubstanceUnits="false" boundaryCondition="false" constant="false">
        <notes>
          <body xmlns="http://www.w3.org/1999/xhtml">
            <p>CHARGE: 0</p>
          </body>
        </notes>
      </species>
      <species id="M_S_Acetyl_45_CoA_c" compartment="c" hasOnlySubstanceUnits="false" boundaryCondition="false" constant="false">
        <notes>
          <body xmlns="http://www.w3.org/1999/xhtml">
            <p>CHARGE: 0</p>
          </body>
        </notes>
      </species>
      <species id="M_S_Acetyl_45_CoA_m" compartment="m" hasOnlySubstanceUnits="false" boundaryCondition="false" constant="false">
        <notes>
          <body xmlns="http://www.w3.org/1999/xhtml">
            <p>CHARGE: 0</p>
          </body>
        </notes>
      </species>
      <species id="M_S_Acetyl_45_CoA_p" compartment="p" hasOnlySubstanceUnits="false" boundaryCondition="false" constant="false">
        <notes>
          <body xmlns="http://www.w3.org/1999/xhtml">
            <p>CHARGE: 0</p>
          </body>
        </notes>
      </species>
      <species id="M_S_Acetyl_45_CoA_x" compartment="x" hasOnlySubstanceUnits="false" boundaryCondition="false" constant="false">
        <notes>
          <body xmlns="http://www.w3.org/1999/xhtml">
            <p>CHARGE: 0</p>
          </body>
        </notes>
      </species>
      <species id="M_S_Acetyl_45__91_acyl_45_carrier_32_protein_93__c" compartment="c" hasOnlySubstanceUnits="false" boundaryCondition="false" constant="false">
        <notes>
          <body xmlns="http://www.w3.org/1999/xhtml">
            <p>CHARGE: 0</p>
          </body>
        </notes>
      </species>
      <species id="M_S_Acetyl_45__91_acyl_45_carrier_32_protein_93__p" compartment="p" hasOnlySubstanceUnits="false" boundaryCondition="false" constant="false">
        <notes>
          <body xmlns="http://www.w3.org/1999/xhtml">
            <p>CHARGE: 0</p>
          </body>
        </notes>
      </species>
      <species id="M_S_Acetylpseudotropine_c" compartment="c" hasOnlySubstanceUnits="false" boundaryCondition="false" constant="false">
        <notes>
          <body xmlns="http://www.w3.org/1999/xhtml">
            <p>CHARGE: 0</p>
          </body>
        </notes>
      </species>
      <species id="M_S_Acetyltropine_c" compartment="c" hasOnlySubstanceUnits="false" boundaryCondition="false" constant="false">
        <notes>
          <body xmlns="http://www.w3.org/1999/xhtml">
            <p>CHARGE: 0</p>
          </body>
        </notes>
      </species>
      <species id="M_S_Activated_32_methyl_32_group_c" compartment="c" hasOnlySubstanceUnits="false" boundaryCondition="false" constant="false">
        <notes>
          <body xmlns="http://www.w3.org/1999/xhtml">
            <p>CHARGE: 0</p>
          </body>
        </notes>
      </species>
      <species id="M_S_Acyl_45_CoA_c" compartment="c" hasOnlySubstanceUnits="false" boundaryCondition="false" constant="false">
        <notes>
          <body xmlns="http://www.w3.org/1999/xhtml">
            <p>CHARGE: 0</p>
          </body>
        </notes>
      </species>
      <species id="M_S_Acylglycerone_32_phosphate_c" compartment="c" hasOnlySubstanceUnits="false" boundaryCondition="false" constant="false">
        <notes>
          <body xmlns="http://www.w3.org/1999/xhtml">
            <p>CHARGE: 0</p>
          </body>
        </notes>
      </species>
      <species id="M_S_Adenine_c" compartment="c" hasOnlySubstanceUnits="false" boundaryCondition="false" constant="false">
        <notes>
          <body xmlns="http://www.w3.org/1999/xhtml">
            <p>CHARGE: 0</p>
          </body>
        </notes>
      </species>
      <species id="M_S_Adenosine_32_3_39__44_5_39__45_bisphosphate_c" compartment="c" hasOnlySubstanceUnits="false" boundaryCondition="false" constant="false">
        <notes>
          <body xmlns="http://www.w3.org/1999/xhtml">
            <p>CHARGE: 0</p>
          </body>
        </notes>
      </species>
      <species id="M_S_Adenosine_c" compartment="c" hasOnlySubstanceUnits="false" boundaryCondition="false" constant="false">
        <notes>
          <body xmlns="http://www.w3.org/1999/xhtml">
            <p>CHARGE: 0</p>
          </body>
        </notes>
      </species>
      <species id="M_S_Adenylyl_32_sulfate_c" compartment="c" hasOnlySubstanceUnits="false" boundaryCondition="false" constant="false">
        <notes>
          <body xmlns="http://www.w3.org/1999/xhtml">
            <p>CHARGE: 0</p>
          </body>
        </notes>
      </species>
      <species id="M_S_Adenylylselenate_c" compartment="c" hasOnlySubstanceUnits="false" boundaryCondition="false" constant="false">
        <notes>
          <body xmlns="http://www.w3.org/1999/xhtml">
            <p>CHARGE: 0</p>
          </body>
        </notes>
      </species>
      <species id="M_S_Adonixanthin_c" compartment="c" hasOnlySubstanceUnits="false" boundaryCondition="false" constant="false">
        <notes>
          <body xmlns="http://www.w3.org/1999/xhtml">
            <p>CHARGE: 0</p>
          </body>
        </notes>
      </species>
      <species id="M_S_Adrenosterone_c" compartment="c" hasOnlySubstanceUnits="false" boundaryCondition="false" constant="false">
        <notes>
          <body xmlns="http://www.w3.org/1999/xhtml">
            <p>CHARGE: 0</p>
          </body>
        </notes>
      </species>
      <species id="M_S_Agmatine_c" compartment="c" hasOnlySubstanceUnits="false" boundaryCondition="false" constant="false">
        <notes>
          <body xmlns="http://www.w3.org/1999/xhtml">
            <p>CHARGE: 0</p>
          </body>
        </notes>
      </species>
      <species id="M_S_Alanine_c" compartment="c" hasOnlySubstanceUnits="false" boundaryCondition="false" constant="false">
        <notes>
          <body xmlns="http://www.w3.org/1999/xhtml">
            <p>CHARGE: 0</p>
          </body>
        </notes>
      </species>
      <species id="M_S_Alcophosphamide_c" compartment="c" hasOnlySubstanceUnits="false" boundaryCondition="false" constant="false">
        <notes>
          <body xmlns="http://www.w3.org/1999/xhtml">
            <p>CHARGE: 0</p>
          </body>
        </notes>
      </species>
      <species id="M_S_Aldehyde_c" compartment="c" hasOnlySubstanceUnits="false" boundaryCondition="false" constant="false">
        <notes>
          <body xmlns="http://www.w3.org/1999/xhtml">
            <p>CHARGE: 0</p>
          </body>
        </notes>
      </species>
      <species id="M_S_Aldophosphamide_c" compartment="c" hasOnlySubstanceUnits="false" boundaryCondition="false" constant="false">
        <notes>
          <body xmlns="http://www.w3.org/1999/xhtml">
            <p>CHARGE: 0</p>
          </body>
        </notes>
      </species>
      <species id="M_S_Alkane_c" compartment="c" hasOnlySubstanceUnits="false" boundaryCondition="false" constant="false">
        <notes>
          <body xmlns="http://www.w3.org/1999/xhtml">
            <p>CHARGE: 0</p>
          </body>
        </notes>
      </species>
      <species id="M_S_Alkylphosphonate_c" compartment="c" hasOnlySubstanceUnits="false" boundaryCondition="false" constant="false">
        <notes>
          <body xmlns="http://www.w3.org/1999/xhtml">
            <p>CHARGE: 0</p>
          </body>
        </notes>
      </species>
      <species id="M_S_Allantoate_c" compartment="c" hasOnlySubstanceUnits="false" boundaryCondition="false" constant="false">
        <notes>
          <body xmlns="http://www.w3.org/1999/xhtml">
            <p>CHARGE: 0</p>
          </body>
        </notes>
      </species>
      <species id="M_S_Aminoacetone_c" compartment="c" hasOnlySubstanceUnits="false" boundaryCondition="false" constant="false">
        <notes>
          <body xmlns="http://www.w3.org/1999/xhtml">
            <p>CHARGE: 0</p>
          </body>
        </notes>
      </species>
      <species id="M_S_Aminoimidazole_32_ribotide_c" compartment="c" hasOnlySubstanceUnits="false" boundaryCondition="false" constant="false">
        <notes>
          <body xmlns="http://www.w3.org/1999/xhtml">
            <p>CHARGE: 0</p>
          </body>
        </notes>
      </species>
      <species id="M_S_Aminopropylcadaverine_c" compartment="c" hasOnlySubstanceUnits="false" boundaryCondition="false" constant="false">
        <notes>
          <body xmlns="http://www.w3.org/1999/xhtml">
            <p>CHARGE: 0</p>
          </body>
        </notes>
      </species>
      <species id="M_S_Amylose_c" compartment="c" hasOnlySubstanceUnits="false" boundaryCondition="false" constant="false">
        <notes>
          <body xmlns="http://www.w3.org/1999/xhtml">
            <p>CHARGE: 0</p>
          </body>
        </notes>
      </species>
      <species id="M_S_Amylose_p" compartment="p" hasOnlySubstanceUnits="false" boundaryCondition="false" constant="false">
        <notes>
          <body xmlns="http://www.w3.org/1999/xhtml">
            <p>CHARGE: 0</p>
          </body>
        </notes>
      </species>
      <species id="M_S_Aniline_c" compartment="c" hasOnlySubstanceUnits="false" boundaryCondition="false" constant="false">
        <notes>
          <body xmlns="http://www.w3.org/1999/xhtml">
            <p>CHARGE: 0</p>
          </body>
        </notes>
      </species>
      <species id="M_S_Anthracene_45_9_44_10_45_dihydrodiol_c" compartment="c" hasOnlySubstanceUnits="false" boundaryCondition="false" constant="false">
        <notes>
          <body xmlns="http://www.w3.org/1999/xhtml">
            <p>CHARGE: 0</p>
          </body>
        </notes>
      </species>
      <species id="M_S_Anthracene_c" compartment="c" hasOnlySubstanceUnits="false" boundaryCondition="false" constant="false">
        <notes>
          <body xmlns="http://www.w3.org/1999/xhtml">
            <p>CHARGE: 0</p>
          </body>
        </notes>
      </species>
      <species id="M_S_Anthranilate_c" compartment="c" hasOnlySubstanceUnits="false" boundaryCondition="false" constant="false">
        <notes>
          <body xmlns="http://www.w3.org/1999/xhtml">
            <p>CHARGE: 0</p>
          </body>
        </notes>
      </species>
      <species id="M_S_Apiforol_c" compartment="c" hasOnlySubstanceUnits="false" boundaryCondition="false" constant="false">
        <notes>
          <body xmlns="http://www.w3.org/1999/xhtml">
            <p>CHARGE: 0</p>
          </body>
        </notes>
      </species>
      <species id="M_S_Apigenin_c" compartment="c" hasOnlySubstanceUnits="false" boundaryCondition="false" constant="false">
        <notes>
          <body xmlns="http://www.w3.org/1999/xhtml">
            <p>CHARGE: 0</p>
          </body>
        </notes>
      </species>
      <species id="M_S_Apoprotein_c" compartment="c" hasOnlySubstanceUnits="false" boundaryCondition="false" constant="false">
        <notes>
          <body xmlns="http://www.w3.org/1999/xhtml">
            <p>CHARGE: 0</p>
          </body>
        </notes>
      </species>
      <species id="M_S_Arachidonyl_45_CoA_c" compartment="c" hasOnlySubstanceUnits="false" boundaryCondition="false" constant="false">
        <notes>
          <body xmlns="http://www.w3.org/1999/xhtml">
            <p>CHARGE: 0</p>
          </body>
        </notes>
      </species>
      <species id="M_S_Ascorbate_c" compartment="c" hasOnlySubstanceUnits="false" boundaryCondition="false" constant="false">
        <notes>
          <body xmlns="http://www.w3.org/1999/xhtml">
            <p>CHARGE: 0</p>
          </body>
        </notes>
      </species>
      <species id="M_S_Astaxanthin_c" compartment="c" hasOnlySubstanceUnits="false" boundaryCondition="false" constant="false">
        <notes>
          <body xmlns="http://www.w3.org/1999/xhtml">
            <p>CHARGE: 0</p>
          </body>
        </notes>
      </species>
      <species id="M_S_Benzene_45_1_44_2_44_4_45_triol_c" compartment="c" hasOnlySubstanceUnits="false" boundaryCondition="false" constant="false">
        <notes>
          <body xmlns="http://www.w3.org/1999/xhtml">
            <p>CHARGE: 0</p>
          </body>
        </notes>
      </species>
      <species id="M_S_Benzo_91_a_93_pyrene_45_4_44_5_45_oxide_c" compartment="c" hasOnlySubstanceUnits="false" boundaryCondition="false" constant="false">
        <notes>
          <body xmlns="http://www.w3.org/1999/xhtml">
            <p>CHARGE: 0</p>
          </body>
        </notes>
      </species>
      <species id="M_S_Benzo_91_a_93_pyrene_45_7_44_8_45_diol_c" compartment="c" hasOnlySubstanceUnits="false" boundaryCondition="false" constant="false">
        <notes>
          <body xmlns="http://www.w3.org/1999/xhtml">
            <p>CHARGE: 0</p>
          </body>
        </notes>
      </species>
      <species id="M_S_Benzoate_c" compartment="c" hasOnlySubstanceUnits="false" boundaryCondition="false" constant="false">
        <notes>
          <body xmlns="http://www.w3.org/1999/xhtml">
            <p>CHARGE: 0</p>
          </body>
        </notes>
      </species>
      <species id="M_S_Benzonitrile_c" compartment="c" hasOnlySubstanceUnits="false" boundaryCondition="false" constant="false">
        <notes>
          <body xmlns="http://www.w3.org/1999/xhtml">
            <p>CHARGE: 0</p>
          </body>
        </notes>
      </species>
      <species id="M_S_Benzoyl_32_acetyl_45_CoA_c" compartment="c" hasOnlySubstanceUnits="false" boundaryCondition="false" constant="false">
        <notes>
          <body xmlns="http://www.w3.org/1999/xhtml">
            <p>CHARGE: 0</p>
          </body>
        </notes>
      </species>
      <species id="M_S_Betaine_32_aldehyde_c" compartment="c" hasOnlySubstanceUnits="false" boundaryCondition="false" constant="false">
        <notes>
          <body xmlns="http://www.w3.org/1999/xhtml">
            <p>CHARGE: 0</p>
          </body>
        </notes>
      </species>
      <species id="M_S_Betaine_c" compartment="c" hasOnlySubstanceUnits="false" boundaryCondition="false" constant="false">
        <notes>
          <body xmlns="http://www.w3.org/1999/xhtml">
            <p>CHARGE: 0</p>
          </body>
        </notes>
      </species>
      <species id="M_S_Biliverdin_c" compartment="c" hasOnlySubstanceUnits="false" boundaryCondition="false" constant="false">
        <notes>
          <body xmlns="http://www.w3.org/1999/xhtml">
            <p>CHARGE: 0</p>
          </body>
        </notes>
      </species>
      <species id="M_S_Biotin_c" compartment="c" hasOnlySubstanceUnits="false" boundaryCondition="false" constant="false">
        <notes>
          <body xmlns="http://www.w3.org/1999/xhtml">
            <p>CHARGE: 0</p>
          </body>
        </notes>
      </species>
      <species id="M_S_Bis_40_4_39__45_chlorophenyl_41_acetate_c" compartment="c" hasOnlySubstanceUnits="false" boundaryCondition="false" constant="false">
        <notes>
          <body xmlns="http://www.w3.org/1999/xhtml">
            <p>CHARGE: 0</p>
          </body>
        </notes>
      </species>
      <species id="M_S_Bis_40_4_39__45_chlorophenyl_41_methane_c" compartment="c" hasOnlySubstanceUnits="false" boundaryCondition="false" constant="false">
        <notes>
          <body xmlns="http://www.w3.org/1999/xhtml">
            <p>CHARGE: 0</p>
          </body>
        </notes>
      </species>
      <species id="M_S_Bromobenzene_45_2_44_3_45_oxide_c" compartment="c" hasOnlySubstanceUnits="false" boundaryCondition="false" constant="false">
        <notes>
          <body xmlns="http://www.w3.org/1999/xhtml">
            <p>CHARGE: 0</p>
          </body>
        </notes>
      </species>
      <species id="M_S_Bromobenzene_45_3_44_4_45_oxide_c" compartment="c" hasOnlySubstanceUnits="false" boundaryCondition="false" constant="false">
        <notes>
          <body xmlns="http://www.w3.org/1999/xhtml">
            <p>CHARGE: 0</p>
          </body>
        </notes>
      </species>
      <species id="M_S_But_45_2_45_enoyl_45__91_acyl_45_carrier_32_protein_93__c" compartment="c" hasOnlySubstanceUnits="false" boundaryCondition="false" constant="false">
        <notes>
          <body xmlns="http://www.w3.org/1999/xhtml">
            <p>CHARGE: 0</p>
          </body>
        </notes>
      </species>
      <species id="M_S_But_45_2_45_enoyl_45__91_acyl_45_carrier_32_protein_93__p" compartment="p" hasOnlySubstanceUnits="false" boundaryCondition="false" constant="false">
        <notes>
          <body xmlns="http://www.w3.org/1999/xhtml">
            <p>CHARGE: 0</p>
          </body>
        </notes>
      </species>
      <species id="M_S_Butanoyl_45_CoA_x" compartment="x" hasOnlySubstanceUnits="false" boundaryCondition="false" constant="false">
        <notes>
          <body xmlns="http://www.w3.org/1999/xhtml">
            <p>CHARGE: 0</p>
          </body>
        </notes>
      </species>
      <species id="M_S_Butein_c" compartment="c" hasOnlySubstanceUnits="false" boundaryCondition="false" constant="false">
        <notes>
          <body xmlns="http://www.w3.org/1999/xhtml">
            <p>CHARGE: 0</p>
          </body>
        </notes>
      </species>
      <species id="M_S_Butin_c" compartment="c" hasOnlySubstanceUnits="false" boundaryCondition="false" constant="false">
        <notes>
          <body xmlns="http://www.w3.org/1999/xhtml">
            <p>CHARGE: 0</p>
          </body>
        </notes>
      </species>
      <species id="M_S_Butyryl_45__91_acp_93__c" compartment="c" hasOnlySubstanceUnits="false" boundaryCondition="false" constant="false">
        <notes>
          <body xmlns="http://www.w3.org/1999/xhtml">
            <p>CHARGE: 0</p>
          </body>
        </notes>
      </species>
      <species id="M_S_Butyryl_45__91_acp_93__p" compartment="p" hasOnlySubstanceUnits="false" boundaryCondition="false" constant="false">
        <notes>
          <body xmlns="http://www.w3.org/1999/xhtml">
            <p>CHARGE: 0</p>
          </body>
        </notes>
      </species>
      <species id="M_S_C15811_c" compartment="c" hasOnlySubstanceUnits="false" boundaryCondition="false" constant="false">
        <notes>
          <body xmlns="http://www.w3.org/1999/xhtml">
            <p>CHARGE: 0</p>
          </body>
        </notes>
      </species>
      <species id="M_S_C15812_c" compartment="c" hasOnlySubstanceUnits="false" boundaryCondition="false" constant="false">
        <notes>
          <body xmlns="http://www.w3.org/1999/xhtml">
            <p>CHARGE: 0</p>
          </body>
        </notes>
      </species>
      <species id="M_S_CDP_45_choline_c" compartment="c" hasOnlySubstanceUnits="false" boundaryCondition="false" constant="false">
        <notes>
          <body xmlns="http://www.w3.org/1999/xhtml">
            <p>CHARGE: 0</p>
          </body>
        </notes>
      </species>
      <species id="M_S_CDP_45_diacylglycerol_c" compartment="c" hasOnlySubstanceUnits="false" boundaryCondition="false" constant="false">
        <notes>
          <body xmlns="http://www.w3.org/1999/xhtml">
            <p>CHARGE: 0</p>
          </body>
        </notes>
      </species>
      <species id="M_S_CDP_45_ethanolamine_c" compartment="c" hasOnlySubstanceUnits="false" boundaryCondition="false" constant="false">
        <notes>
          <body xmlns="http://www.w3.org/1999/xhtml">
            <p>CHARGE: 0</p>
          </body>
        </notes>
      </species>
      <species id="M_S_CDP_c" compartment="c" hasOnlySubstanceUnits="false" boundaryCondition="false" constant="false">
        <notes>
          <body xmlns="http://www.w3.org/1999/xhtml">
            <p>CHARGE: 0</p>
          </body>
        </notes>
      </species>
      <species id="M_S_CH3_45_R_c" compartment="c" hasOnlySubstanceUnits="false" boundaryCondition="false" constant="false">
        <notes>
          <body xmlns="http://www.w3.org/1999/xhtml">
            <p>CHARGE: 0</p>
          </body>
        </notes>
      </species>
      <species id="M_S_CMP_45_2_45_aminoethylphosphonate_c" compartment="c" hasOnlySubstanceUnits="false" boundaryCondition="false" constant="false">
        <notes>
          <body xmlns="http://www.w3.org/1999/xhtml">
            <p>CHARGE: 0</p>
          </body>
        </notes>
      </species>
      <species id="M_S_CMP_45_3_45_deoxy_45_D_45_manno_45_octulosonate_c" compartment="c" hasOnlySubstanceUnits="false" boundaryCondition="false" constant="false">
        <notes>
          <body xmlns="http://www.w3.org/1999/xhtml">
            <p>CHARGE: 0</p>
          </body>
        </notes>
      </species>
      <species id="M_S_CMP_c" compartment="c" hasOnlySubstanceUnits="false" boundaryCondition="false" constant="false">
        <notes>
          <body xmlns="http://www.w3.org/1999/xhtml">
            <p>CHARGE: 0</p>
          </body>
        </notes>
      </species>
      <species id="M_S_CO2_c" compartment="c" hasOnlySubstanceUnits="false" boundaryCondition="false" constant="false">
        <notes>
          <body xmlns="http://www.w3.org/1999/xhtml">
            <p>CHARGE: 0</p>
          </body>
        </notes>
      </species>
      <species id="M_S_CO2_m" compartment="m" hasOnlySubstanceUnits="false" boundaryCondition="false" constant="false">
        <notes>
          <body xmlns="http://www.w3.org/1999/xhtml">
            <p>CHARGE: 0</p>
          </body>
        </notes>
      </species>
      <species id="M_S_CO2_p" compartment="p" hasOnlySubstanceUnits="false" boundaryCondition="false" constant="false">
        <notes>
          <body xmlns="http://www.w3.org/1999/xhtml">
            <p>CHARGE: 0</p>
          </body>
        </notes>
      </species>
      <species id="M_S_CO2_x" compartment="x" hasOnlySubstanceUnits="false" boundaryCondition="false" constant="false">
        <notes>
          <body xmlns="http://www.w3.org/1999/xhtml">
            <p>CHARGE: 0</p>
          </body>
        </notes>
      </species>
      <species id="M_S_CTP__biomass" compartment="biomass" hasOnlySubstanceUnits="false" boundaryCondition="false" constant="false">
        <notes>
          <body xmlns="http://www.w3.org/1999/xhtml">
            <p>CHARGE: 0</p>
          </body>
        </notes>
      </species>
      <species id="M_S_CTP_c" compartment="c" hasOnlySubstanceUnits="false" boundaryCondition="false" constant="false">
        <notes>
          <body xmlns="http://www.w3.org/1999/xhtml">
            <p>CHARGE: 0</p>
          </body>
        </notes>
      </species>
      <species id="M_S_Cadaverine_c" compartment="c" hasOnlySubstanceUnits="false" boundaryCondition="false" constant="false">
        <notes>
          <body xmlns="http://www.w3.org/1999/xhtml">
            <p>CHARGE: 0</p>
          </body>
        </notes>
      </species>
      <species id="M_S_Caffeic_32_aldehyde_c" compartment="c" hasOnlySubstanceUnits="false" boundaryCondition="false" constant="false">
        <notes>
          <body xmlns="http://www.w3.org/1999/xhtml">
            <p>CHARGE: 0</p>
          </body>
        </notes>
      </species>
      <species id="M_S_Caffeoyl_45_CoA_c" compartment="c" hasOnlySubstanceUnits="false" boundaryCondition="false" constant="false">
        <notes>
          <body xmlns="http://www.w3.org/1999/xhtml">
            <p>CHARGE: 0</p>
          </body>
        </notes>
      </species>
      <species id="M_S_Campest_45_4_45_en_45_3_45_one_c" compartment="c" hasOnlySubstanceUnits="false" boundaryCondition="false" constant="false">
        <notes>
          <body xmlns="http://www.w3.org/1999/xhtml">
            <p>CHARGE: 0</p>
          </body>
        </notes>
      </species>
      <species id="M_S_Campestanol_c" compartment="c" hasOnlySubstanceUnits="false" boundaryCondition="false" constant="false">
        <notes>
          <body xmlns="http://www.w3.org/1999/xhtml">
            <p>CHARGE: 0</p>
          </body>
        </notes>
      </species>
      <species id="M_S_Campesterol_c" compartment="c" hasOnlySubstanceUnits="false" boundaryCondition="false" constant="false">
        <notes>
          <body xmlns="http://www.w3.org/1999/xhtml">
            <p>CHARGE: 0</p>
          </body>
        </notes>
      </species>
      <species id="M_S_Canthaxanthin_c" compartment="c" hasOnlySubstanceUnits="false" boundaryCondition="false" constant="false">
        <notes>
          <body xmlns="http://www.w3.org/1999/xhtml">
            <p>CHARGE: 0</p>
          </body>
        </notes>
      </species>
      <species id="M_S_Carbamate_c" compartment="c" hasOnlySubstanceUnits="false" boundaryCondition="false" constant="false">
        <notes>
          <body xmlns="http://www.w3.org/1999/xhtml">
            <p>CHARGE: 0</p>
          </body>
        </notes>
      </species>
      <species id="M_S_Carbamoyl_32_phosphate_c" compartment="c" hasOnlySubstanceUnits="false" boundaryCondition="false" constant="false">
        <notes>
          <body xmlns="http://www.w3.org/1999/xhtml">
            <p>CHARGE: 0</p>
          </body>
        </notes>
      </species>
      <species id="M_S_Carbamoyl_32_phosphate_m" compartment="m" hasOnlySubstanceUnits="false" boundaryCondition="false" constant="false">
        <notes>
          <body xmlns="http://www.w3.org/1999/xhtml">
            <p>CHARGE: 0</p>
          </body>
        </notes>
      </species>
      <species id="M_S_Carbamoyl_32_phosphate_p" compartment="p" hasOnlySubstanceUnits="false" boundaryCondition="false" constant="false">
        <notes>
          <body xmlns="http://www.w3.org/1999/xhtml">
            <p>CHARGE: 0</p>
          </body>
        </notes>
      </species>
      <species id="M_S_Carboxylate_c" compartment="c" hasOnlySubstanceUnits="false" boundaryCondition="false" constant="false">
        <notes>
          <body xmlns="http://www.w3.org/1999/xhtml">
            <p>CHARGE: 0</p>
          </body>
        </notes>
      </species>
      <species id="M_S_Castasterone_c" compartment="c" hasOnlySubstanceUnits="false" boundaryCondition="false" constant="false">
        <notes>
          <body xmlns="http://www.w3.org/1999/xhtml">
            <p>CHARGE: 0</p>
          </body>
        </notes>
      </species>
      <species id="M_S_Catechol_c" compartment="c" hasOnlySubstanceUnits="false" boundaryCondition="false" constant="false">
        <notes>
          <body xmlns="http://www.w3.org/1999/xhtml">
            <p>CHARGE: 0</p>
          </body>
        </notes>
      </species>
      <species id="M_S_Cathasterone_c" compartment="c" hasOnlySubstanceUnits="false" boundaryCondition="false" constant="false">
        <notes>
          <body xmlns="http://www.w3.org/1999/xhtml">
            <p>CHARGE: 0</p>
          </body>
        </notes>
      </species>
      <species id="M_S_Cellobiose_c" compartment="c" hasOnlySubstanceUnits="false" boundaryCondition="false" constant="false">
        <notes>
          <body xmlns="http://www.w3.org/1999/xhtml">
            <p>CHARGE: 0</p>
          </body>
        </notes>
      </species>
      <species id="M_S_Cellulose__biomass" compartment="biomass" hasOnlySubstanceUnits="false" boundaryCondition="false" constant="false">
        <notes>
          <body xmlns="http://www.w3.org/1999/xhtml">
            <p>CHARGE: 0</p>
          </body>
        </notes>
      </species>
      <species id="M_S_Cellulose_c" compartment="c" hasOnlySubstanceUnits="false" boundaryCondition="false" constant="false">
        <notes>
          <body xmlns="http://www.w3.org/1999/xhtml">
            <p>CHARGE: 0</p>
          </body>
        </notes>
      </species>
      <species id="M_S_Ceramide_32_1_45_phosphate_c" compartment="c" hasOnlySubstanceUnits="false" boundaryCondition="false" constant="false">
        <notes>
          <body xmlns="http://www.w3.org/1999/xhtml">
            <p>CHARGE: 0</p>
          </body>
        </notes>
      </species>
      <species id="M_S_Chenodeoxycholoyl_45_CoA_c" compartment="c" hasOnlySubstanceUnits="false" boundaryCondition="false" constant="false">
        <notes>
          <body xmlns="http://www.w3.org/1999/xhtml">
            <p>CHARGE: 0</p>
          </body>
        </notes>
      </species>
      <species id="M_S_Chenodeoxyglycocholoyl_45_CoA_c" compartment="c" hasOnlySubstanceUnits="false" boundaryCondition="false" constant="false">
        <notes>
          <body xmlns="http://www.w3.org/1999/xhtml">
            <p>CHARGE: 0</p>
          </body>
        </notes>
      </species>
      <species id="M_S_Chitin_c" compartment="c" hasOnlySubstanceUnits="false" boundaryCondition="false" constant="false">
        <notes>
          <body xmlns="http://www.w3.org/1999/xhtml">
            <p>CHARGE: 0</p>
          </body>
        </notes>
      </species>
      <species id="M_S_Chitobiose_c" compartment="c" hasOnlySubstanceUnits="false" boundaryCondition="false" constant="false">
        <notes>
          <body xmlns="http://www.w3.org/1999/xhtml">
            <p>CHARGE: 0</p>
          </body>
        </notes>
      </species>
      <species id="M_S_Chloral_32_hydrate_c" compartment="c" hasOnlySubstanceUnits="false" boundaryCondition="false" constant="false">
        <notes>
          <body xmlns="http://www.w3.org/1999/xhtml">
            <p>CHARGE: 0</p>
          </body>
        </notes>
      </species>
      <species id="M_S_Chloroacetyl_32_chloride_c" compartment="c" hasOnlySubstanceUnits="false" boundaryCondition="false" constant="false">
        <notes>
          <body xmlns="http://www.w3.org/1999/xhtml">
            <p>CHARGE: 0</p>
          </body>
        </notes>
      </species>
      <species id="M_S_Chlorophyll_32_a_c" compartment="c" hasOnlySubstanceUnits="false" boundaryCondition="false" constant="false">
        <notes>
          <body xmlns="http://www.w3.org/1999/xhtml">
            <p>CHARGE: 0</p>
          </body>
        </notes>
      </species>
      <species id="M_S_Chlorophyllide_c" compartment="c" hasOnlySubstanceUnits="false" boundaryCondition="false" constant="false">
        <notes>
          <body xmlns="http://www.w3.org/1999/xhtml">
            <p>CHARGE: 0</p>
          </body>
        </notes>
      </species>
      <species id="M_S_Cholesta_45_5_44_7_45_dien_45_3beta_45_ol_c" compartment="c" hasOnlySubstanceUnits="false" boundaryCondition="false" constant="false">
        <notes>
          <body xmlns="http://www.w3.org/1999/xhtml">
            <p>CHARGE: 0</p>
          </body>
        </notes>
      </species>
      <species id="M_S_Cholesterol_c" compartment="c" hasOnlySubstanceUnits="false" boundaryCondition="false" constant="false">
        <notes>
          <body xmlns="http://www.w3.org/1999/xhtml">
            <p>CHARGE: 0</p>
          </body>
        </notes>
      </species>
      <species id="M_S_Choline_32_phosphate_c" compartment="c" hasOnlySubstanceUnits="false" boundaryCondition="false" constant="false">
        <notes>
          <body xmlns="http://www.w3.org/1999/xhtml">
            <p>CHARGE: 0</p>
          </body>
        </notes>
      </species>
      <species id="M_S_Choline_c" compartment="c" hasOnlySubstanceUnits="false" boundaryCondition="false" constant="false">
        <notes>
          <body xmlns="http://www.w3.org/1999/xhtml">
            <p>CHARGE: 0</p>
          </body>
        </notes>
      </species>
      <species id="M_S_Choloyl_45_CoA_c" compartment="c" hasOnlySubstanceUnits="false" boundaryCondition="false" constant="false">
        <notes>
          <body xmlns="http://www.w3.org/1999/xhtml">
            <p>CHARGE: 0</p>
          </body>
        </notes>
      </species>
      <species id="M_S_Chorismate_c" compartment="c" hasOnlySubstanceUnits="false" boundaryCondition="false" constant="false">
        <notes>
          <body xmlns="http://www.w3.org/1999/xhtml">
            <p>CHARGE: 0</p>
          </body>
        </notes>
      </species>
      <species id="M_S_Cinnamoyl_45_CoA_c" compartment="c" hasOnlySubstanceUnits="false" boundaryCondition="false" constant="false">
        <notes>
          <body xmlns="http://www.w3.org/1999/xhtml">
            <p>CHARGE: 0</p>
          </body>
        </notes>
      </species>
      <species id="M_S_Cinnavalininate_c" compartment="c" hasOnlySubstanceUnits="false" boundaryCondition="false" constant="false">
        <notes>
          <body xmlns="http://www.w3.org/1999/xhtml">
            <p>CHARGE: 0</p>
          </body>
        </notes>
      </species>
      <species id="M_S_Citrate_c" compartment="c" hasOnlySubstanceUnits="false" boundaryCondition="false" constant="false">
        <notes>
          <body xmlns="http://www.w3.org/1999/xhtml">
            <p>CHARGE: 0</p>
          </body>
        </notes>
      </species>
      <species id="M_S_Citrate_m" compartment="m" hasOnlySubstanceUnits="false" boundaryCondition="false" constant="false">
        <notes>
          <body xmlns="http://www.w3.org/1999/xhtml">
            <p>CHARGE: 0</p>
          </body>
        </notes>
      </species>
      <species id="M_S_Citrate_v" compartment="v" hasOnlySubstanceUnits="false" boundaryCondition="false" constant="false">
        <notes>
          <body xmlns="http://www.w3.org/1999/xhtml">
            <p>CHARGE: 0</p>
          </body>
        </notes>
      </species>
      <species id="M_S_Citrate_x" compartment="x" hasOnlySubstanceUnits="false" boundaryCondition="false" constant="false">
        <notes>
          <body xmlns="http://www.w3.org/1999/xhtml">
            <p>CHARGE: 0</p>
          </body>
        </notes>
      </species>
      <species id="M_S_CoA_c" compartment="c" hasOnlySubstanceUnits="false" boundaryCondition="false" constant="false">
        <notes>
          <body xmlns="http://www.w3.org/1999/xhtml">
            <p>CHARGE: 0</p>
          </body>
        </notes>
      </species>
      <species id="M_S_CoA_m" compartment="m" hasOnlySubstanceUnits="false" boundaryCondition="false" constant="false">
        <notes>
          <body xmlns="http://www.w3.org/1999/xhtml">
            <p>CHARGE: 0</p>
          </body>
        </notes>
      </species>
      <species id="M_S_CoA_p" compartment="p" hasOnlySubstanceUnits="false" boundaryCondition="false" constant="false">
        <notes>
          <body xmlns="http://www.w3.org/1999/xhtml">
            <p>CHARGE: 0</p>
          </body>
        </notes>
      </species>
      <species id="M_S_CoA_x" compartment="x" hasOnlySubstanceUnits="false" boundaryCondition="false" constant="false">
        <notes>
          <body xmlns="http://www.w3.org/1999/xhtml">
            <p>CHARGE: 0</p>
          </body>
        </notes>
      </species>
      <species id="M_S_Coniferyl_32_alcohol__biomass" compartment="biomass" hasOnlySubstanceUnits="false" boundaryCondition="false" constant="false">
        <notes>
          <body xmlns="http://www.w3.org/1999/xhtml">
            <p>CHARGE: 0</p>
          </body>
        </notes>
      </species>
      <species id="M_S_Coniferyl_32_alcohol_c" compartment="c" hasOnlySubstanceUnits="false" boundaryCondition="false" constant="false">
        <notes>
          <body xmlns="http://www.w3.org/1999/xhtml">
            <p>CHARGE: 0</p>
          </body>
        </notes>
      </species>
      <species id="M_S_Coniferyl_32_aldehyde_c" compartment="c" hasOnlySubstanceUnits="false" boundaryCondition="false" constant="false">
        <notes>
          <body xmlns="http://www.w3.org/1999/xhtml">
            <p>CHARGE: 0</p>
          </body>
        </notes>
      </species>
      <species id="M_S_Coproporphyrinogen_32_III_c" compartment="c" hasOnlySubstanceUnits="false" boundaryCondition="false" constant="false">
        <notes>
          <body xmlns="http://www.w3.org/1999/xhtml">
            <p>CHARGE: 0</p>
          </body>
        </notes>
      </species>
      <species id="M_S_Coproporphyrinogen_32_I_c" compartment="c" hasOnlySubstanceUnits="false" boundaryCondition="false" constant="false">
        <notes>
          <body xmlns="http://www.w3.org/1999/xhtml">
            <p>CHARGE: 0</p>
          </body>
        </notes>
      </species>
      <species id="M_S_Corticosterone_c" compartment="c" hasOnlySubstanceUnits="false" boundaryCondition="false" constant="false">
        <notes>
          <body xmlns="http://www.w3.org/1999/xhtml">
            <p>CHARGE: 0</p>
          </body>
        </notes>
      </species>
      <species id="M_S_Cortisol_c" compartment="c" hasOnlySubstanceUnits="false" boundaryCondition="false" constant="false">
        <notes>
          <body xmlns="http://www.w3.org/1999/xhtml">
            <p>CHARGE: 0</p>
          </body>
        </notes>
      </species>
      <species id="M_S_Cortisone_c" compartment="c" hasOnlySubstanceUnits="false" boundaryCondition="false" constant="false">
        <notes>
          <body xmlns="http://www.w3.org/1999/xhtml">
            <p>CHARGE: 0</p>
          </body>
        </notes>
      </species>
      <species id="M_S_Crotonoyl_45_CoA_c" compartment="c" hasOnlySubstanceUnits="false" boundaryCondition="false" constant="false">
        <notes>
          <body xmlns="http://www.w3.org/1999/xhtml">
            <p>CHARGE: 0</p>
          </body>
        </notes>
      </species>
      <species id="M_S_Crotonoyl_45_CoA_x" compartment="x" hasOnlySubstanceUnits="false" boundaryCondition="false" constant="false">
        <notes>
          <body xmlns="http://www.w3.org/1999/xhtml">
            <p>CHARGE: 0</p>
          </body>
        </notes>
      </species>
      <species id="M_S_Cyanate_c" compartment="c" hasOnlySubstanceUnits="false" boundaryCondition="false" constant="false">
        <notes>
          <body xmlns="http://www.w3.org/1999/xhtml">
            <p>CHARGE: 0</p>
          </body>
        </notes>
      </species>
      <species id="M_S_Cyanide_c" compartment="c" hasOnlySubstanceUnits="false" boundaryCondition="false" constant="false">
        <notes>
          <body xmlns="http://www.w3.org/1999/xhtml">
            <p>CHARGE: 0</p>
          </body>
        </notes>
      </species>
      <species id="M_S_Cyanidin_32_3_45_O_45_glucoside_c" compartment="c" hasOnlySubstanceUnits="false" boundaryCondition="false" constant="false">
        <notes>
          <body xmlns="http://www.w3.org/1999/xhtml">
            <p>CHARGE: 0</p>
          </body>
        </notes>
      </species>
      <species id="M_S_Cyanidin_c" compartment="c" hasOnlySubstanceUnits="false" boundaryCondition="false" constant="false">
        <notes>
          <body xmlns="http://www.w3.org/1999/xhtml">
            <p>CHARGE: 0</p>
          </body>
        </notes>
      </species>
      <species id="M_S_Cyanoglycoside_c" compartment="c" hasOnlySubstanceUnits="false" boundaryCondition="false" constant="false">
        <notes>
          <body xmlns="http://www.w3.org/1999/xhtml">
            <p>CHARGE: 0</p>
          </body>
        </notes>
      </species>
      <species id="M_S_Cyanohydrin_c" compartment="c" hasOnlySubstanceUnits="false" boundaryCondition="false" constant="false">
        <notes>
          <body xmlns="http://www.w3.org/1999/xhtml">
            <p>CHARGE: 0</p>
          </body>
        </notes>
      </species>
      <species id="M_S_Cycloartenol_c" compartment="c" hasOnlySubstanceUnits="false" boundaryCondition="false" constant="false">
        <notes>
          <body xmlns="http://www.w3.org/1999/xhtml">
            <p>CHARGE: 0</p>
          </body>
        </notes>
      </species>
      <species id="M_S_Cyclohexylamine_c" compartment="c" hasOnlySubstanceUnits="false" boundaryCondition="false" constant="false">
        <notes>
          <body xmlns="http://www.w3.org/1999/xhtml">
            <p>CHARGE: 0</p>
          </body>
        </notes>
      </species>
      <species id="M_S_Cys_45_Gly_c" compartment="c" hasOnlySubstanceUnits="false" boundaryCondition="false" constant="false">
        <notes>
          <body xmlns="http://www.w3.org/1999/xhtml">
            <p>CHARGE: 0</p>
          </body>
        </notes>
      </species>
      <species id="M_S_Cytidine_c" compartment="c" hasOnlySubstanceUnits="false" boundaryCondition="false" constant="false">
        <notes>
          <body xmlns="http://www.w3.org/1999/xhtml">
            <p>CHARGE: 0</p>
          </body>
        </notes>
      </species>
      <species id="M_S_Cytosine_c" compartment="c" hasOnlySubstanceUnits="false" boundaryCondition="false" constant="false">
        <notes>
          <body xmlns="http://www.w3.org/1999/xhtml">
            <p>CHARGE: 0</p>
          </body>
        </notes>
      </species>
      <species id="M_S_DNA_32_5_45_methylcytosine_c" compartment="c" hasOnlySubstanceUnits="false" boundaryCondition="false" constant="false">
        <notes>
          <body xmlns="http://www.w3.org/1999/xhtml">
            <p>CHARGE: 0</p>
          </body>
        </notes>
      </species>
      <species id="M_S_DNA_32_cytosine_c" compartment="c" hasOnlySubstanceUnits="false" boundaryCondition="false" constant="false">
        <notes>
          <body xmlns="http://www.w3.org/1999/xhtml">
            <p>CHARGE: 0</p>
          </body>
        </notes>
      </species>
      <species id="M_S_DNA_c" compartment="c" hasOnlySubstanceUnits="false" boundaryCondition="false" constant="false">
        <notes>
          <body xmlns="http://www.w3.org/1999/xhtml">
            <p>CHARGE: 0</p>
          </body>
        </notes>
      </species>
      <species id="M_S_D_45_4_45_Hydroxy_45_2_45_oxoglutarate_c" compartment="c" hasOnlySubstanceUnits="false" boundaryCondition="false" constant="false">
        <notes>
          <body xmlns="http://www.w3.org/1999/xhtml">
            <p>CHARGE: 0</p>
          </body>
        </notes>
      </species>
      <species id="M_S_D_45_Arabinose_32_5_45_phosphate_c" compartment="c" hasOnlySubstanceUnits="false" boundaryCondition="false" constant="false">
        <notes>
          <body xmlns="http://www.w3.org/1999/xhtml">
            <p>CHARGE: 0</p>
          </body>
        </notes>
      </species>
      <species id="M_S_D_45_Erythrose_32_4_45_phosphate_c" compartment="c" hasOnlySubstanceUnits="false" boundaryCondition="false" constant="false">
        <notes>
          <body xmlns="http://www.w3.org/1999/xhtml">
            <p>CHARGE: 0</p>
          </body>
        </notes>
      </species>
      <species id="M_S_D_45_Erythrose_32_4_45_phosphate_p" compartment="p" hasOnlySubstanceUnits="false" boundaryCondition="false" constant="false">
        <notes>
          <body xmlns="http://www.w3.org/1999/xhtml">
            <p>CHARGE: 0</p>
          </body>
        </notes>
      </species>
      <species id="M_S_D_45_Fructose_32_1_44_6_45_bisphosphate_c" compartment="c" hasOnlySubstanceUnits="false" boundaryCondition="false" constant="false">
        <notes>
          <body xmlns="http://www.w3.org/1999/xhtml">
            <p>CHARGE: 0</p>
          </body>
        </notes>
      </species>
      <species id="M_S_D_45_Fructose_32_1_44_6_45_bisphosphate_p" compartment="p" hasOnlySubstanceUnits="false" boundaryCondition="false" constant="false">
        <notes>
          <body xmlns="http://www.w3.org/1999/xhtml">
            <p>CHARGE: 0</p>
          </body>
        </notes>
      </species>
      <species id="M_S_D_45_Fructose_32_1_45_phosphate_c" compartment="c" hasOnlySubstanceUnits="false" boundaryCondition="false" constant="false">
        <notes>
          <body xmlns="http://www.w3.org/1999/xhtml">
            <p>CHARGE: 0</p>
          </body>
        </notes>
      </species>
      <species id="M_S_D_45_Fructose_32_6_45_phosphate_c" compartment="c" hasOnlySubstanceUnits="false" boundaryCondition="false" constant="false">
        <notes>
          <body xmlns="http://www.w3.org/1999/xhtml">
            <p>CHARGE: 0</p>
          </body>
        </notes>
      </species>
      <species id="M_S_D_45_Fructose_32_6_45_phosphate_p" compartment="p" hasOnlySubstanceUnits="false" boundaryCondition="false" constant="false">
        <notes>
          <body xmlns="http://www.w3.org/1999/xhtml">
            <p>CHARGE: 0</p>
          </body>
        </notes>
      </species>
      <species id="M_S_D_45_Fructose_c" compartment="c" hasOnlySubstanceUnits="false" boundaryCondition="false" constant="false">
        <notes>
          <body xmlns="http://www.w3.org/1999/xhtml">
            <p>CHARGE: 0</p>
          </body>
        </notes>
      </species>
      <species id="M_S_D_45_Gal_32_alpha_32_1_45__62_6D_45_Gal_32_alpha_32_1_45__62_6D_45_Glucose_c" compartment="c" hasOnlySubstanceUnits="false" boundaryCondition="false" constant="false">
        <notes>
          <body xmlns="http://www.w3.org/1999/xhtml">
            <p>CHARGE: 0</p>
          </body>
        </notes>
      </species>
      <species id="M_S_D_45_Galactose_c" compartment="c" hasOnlySubstanceUnits="false" boundaryCondition="false" constant="false">
        <notes>
          <body xmlns="http://www.w3.org/1999/xhtml">
            <p>CHARGE: 0</p>
          </body>
        </notes>
      </species>
      <species id="M_S_D_45_Galacturonate_c" compartment="c" hasOnlySubstanceUnits="false" boundaryCondition="false" constant="false">
        <notes>
          <body xmlns="http://www.w3.org/1999/xhtml">
            <p>CHARGE: 0</p>
          </body>
        </notes>
      </species>
      <species id="M_S_D_45_Glucarate_c" compartment="c" hasOnlySubstanceUnits="false" boundaryCondition="false" constant="false">
        <notes>
          <body xmlns="http://www.w3.org/1999/xhtml">
            <p>CHARGE: 0</p>
          </body>
        </notes>
      </species>
      <species id="M_S_D_45_Gluconic_32_acid_c" compartment="c" hasOnlySubstanceUnits="false" boundaryCondition="false" constant="false">
        <notes>
          <body xmlns="http://www.w3.org/1999/xhtml">
            <p>CHARGE: 0</p>
          </body>
        </notes>
      </species>
      <species id="M_S_D_45_Glucono_45_1_44_5_45_lactone_32_6_45_phosphate_c" compartment="c" hasOnlySubstanceUnits="false" boundaryCondition="false" constant="false">
        <notes>
          <body xmlns="http://www.w3.org/1999/xhtml">
            <p>CHARGE: 0</p>
          </body>
        </notes>
      </species>
      <species id="M_S_D_45_Glucono_45_1_44_5_45_lactone_32_6_45_phosphate_p" compartment="p" hasOnlySubstanceUnits="false" boundaryCondition="false" constant="false">
        <notes>
          <body xmlns="http://www.w3.org/1999/xhtml">
            <p>CHARGE: 0</p>
          </body>
        </notes>
      </species>
      <species id="M_S_D_45_Glucosamine_32_6_45_phosphate_c" compartment="c" hasOnlySubstanceUnits="false" boundaryCondition="false" constant="false">
        <notes>
          <body xmlns="http://www.w3.org/1999/xhtml">
            <p>CHARGE: 0</p>
          </body>
        </notes>
      </species>
      <species id="M_S_D_45_Glucosamine_c" compartment="c" hasOnlySubstanceUnits="false" boundaryCondition="false" constant="false">
        <notes>
          <body xmlns="http://www.w3.org/1999/xhtml">
            <p>CHARGE: 0</p>
          </body>
        </notes>
      </species>
      <species id="M_S_D_45_Glucosaminide_c" compartment="c" hasOnlySubstanceUnits="false" boundaryCondition="false" constant="false">
        <notes>
          <body xmlns="http://www.w3.org/1999/xhtml">
            <p>CHARGE: 0</p>
          </body>
        </notes>
      </species>
      <species id="M_S_D_45_Glucose_32_1_45_phosphate_c" compartment="c" hasOnlySubstanceUnits="false" boundaryCondition="false" constant="false">
        <notes>
          <body xmlns="http://www.w3.org/1999/xhtml">
            <p>CHARGE: 0</p>
          </body>
        </notes>
      </species>
      <species id="M_S_D_45_Glucose_32_1_45_phosphate_p" compartment="p" hasOnlySubstanceUnits="false" boundaryCondition="false" constant="false">
        <notes>
          <body xmlns="http://www.w3.org/1999/xhtml">
            <p>CHARGE: 0</p>
          </body>
        </notes>
      </species>
      <species id="M_S_D_45_Glucose_32_6_45_phosphate_c" compartment="c" hasOnlySubstanceUnits="false" boundaryCondition="false" constant="false">
        <notes>
          <body xmlns="http://www.w3.org/1999/xhtml">
            <p>CHARGE: 0</p>
          </body>
        </notes>
      </species>
      <species id="M_S_D_45_Glucose_c" compartment="c" hasOnlySubstanceUnits="false" boundaryCondition="false" constant="false">
        <notes>
          <body xmlns="http://www.w3.org/1999/xhtml">
            <p>CHARGE: 0</p>
          </body>
        </notes>
      </species>
      <species id="M_S_D_45_Glucoside_c" compartment="c" hasOnlySubstanceUnits="false" boundaryCondition="false" constant="false">
        <notes>
          <body xmlns="http://www.w3.org/1999/xhtml">
            <p>CHARGE: 0</p>
          </body>
        </notes>
      </species>
      <species id="M_S_D_45_Glucuronate_c" compartment="c" hasOnlySubstanceUnits="false" boundaryCondition="false" constant="false">
        <notes>
          <body xmlns="http://www.w3.org/1999/xhtml">
            <p>CHARGE: 0</p>
          </body>
        </notes>
      </species>
      <species id="M_S_D_45_Glucuronolactone_c" compartment="c" hasOnlySubstanceUnits="false" boundaryCondition="false" constant="false">
        <notes>
          <body xmlns="http://www.w3.org/1999/xhtml">
            <p>CHARGE: 0</p>
          </body>
        </notes>
      </species>
      <species id="M_S_D_45_Glyceraldehyde_c" compartment="c" hasOnlySubstanceUnits="false" boundaryCondition="false" constant="false">
        <notes>
          <body xmlns="http://www.w3.org/1999/xhtml">
            <p>CHARGE: 0</p>
          </body>
        </notes>
      </species>
      <species id="M_S_D_45_Glycerate_c" compartment="c" hasOnlySubstanceUnits="false" boundaryCondition="false" constant="false">
        <notes>
          <body xmlns="http://www.w3.org/1999/xhtml">
            <p>CHARGE: 0</p>
          </body>
        </notes>
      </species>
      <species id="M_S_D_45_Glycerate_p" compartment="p" hasOnlySubstanceUnits="false" boundaryCondition="false" constant="false">
        <notes>
          <body xmlns="http://www.w3.org/1999/xhtml">
            <p>CHARGE: 0</p>
          </body>
        </notes>
      </species>
      <species id="M_S_D_45_Glycerate_x" compartment="x" hasOnlySubstanceUnits="false" boundaryCondition="false" constant="false">
        <notes>
          <body xmlns="http://www.w3.org/1999/xhtml">
            <p>CHARGE: 0</p>
          </body>
        </notes>
      </species>
      <species id="M_S_D_45_Mannose_32_1_45_phosphate_c" compartment="c" hasOnlySubstanceUnits="false" boundaryCondition="false" constant="false">
        <notes>
          <body xmlns="http://www.w3.org/1999/xhtml">
            <p>CHARGE: 0</p>
          </body>
        </notes>
      </species>
      <species id="M_S_D_45_Mannose_32_6_45_phosphate_c" compartment="c" hasOnlySubstanceUnits="false" boundaryCondition="false" constant="false">
        <notes>
          <body xmlns="http://www.w3.org/1999/xhtml">
            <p>CHARGE: 0</p>
          </body>
        </notes>
      </species>
      <species id="M_S_D_45_Mannose_c" compartment="c" hasOnlySubstanceUnits="false" boundaryCondition="false" constant="false">
        <notes>
          <body xmlns="http://www.w3.org/1999/xhtml">
            <p>CHARGE: 0</p>
          </body>
        </notes>
      </species>
      <species id="M_S_D_45_Ribose_32_5_45_phosphate_c" compartment="c" hasOnlySubstanceUnits="false" boundaryCondition="false" constant="false">
        <notes>
          <body xmlns="http://www.w3.org/1999/xhtml">
            <p>CHARGE: 0</p>
          </body>
        </notes>
      </species>
      <species id="M_S_D_45_Ribose_32_5_45_phosphate_p" compartment="p" hasOnlySubstanceUnits="false" boundaryCondition="false" constant="false">
        <notes>
          <body xmlns="http://www.w3.org/1999/xhtml">
            <p>CHARGE: 0</p>
          </body>
        </notes>
      </species>
      <species id="M_S_D_45_Ribose_c" compartment="c" hasOnlySubstanceUnits="false" boundaryCondition="false" constant="false">
        <notes>
          <body xmlns="http://www.w3.org/1999/xhtml">
            <p>CHARGE: 0</p>
          </body>
        </notes>
      </species>
      <species id="M_S_D_45_Ribulose_32_1_44_5_45_bisphosphate_c" compartment="c" hasOnlySubstanceUnits="false" boundaryCondition="false" constant="false">
        <notes>
          <body xmlns="http://www.w3.org/1999/xhtml">
            <p>CHARGE: 0</p>
          </body>
        </notes>
      </species>
      <species id="M_S_D_45_Ribulose_32_1_44_5_45_bisphosphate_p" compartment="p" hasOnlySubstanceUnits="false" boundaryCondition="false" constant="false">
        <notes>
          <body xmlns="http://www.w3.org/1999/xhtml">
            <p>CHARGE: 0</p>
          </body>
        </notes>
      </species>
      <species id="M_S_D_45_Ribulose_32_5_45_phosphate_c" compartment="c" hasOnlySubstanceUnits="false" boundaryCondition="false" constant="false">
        <notes>
          <body xmlns="http://www.w3.org/1999/xhtml">
            <p>CHARGE: 0</p>
          </body>
        </notes>
      </species>
      <species id="M_S_D_45_Ribulose_32_5_45_phosphate_p" compartment="p" hasOnlySubstanceUnits="false" boundaryCondition="false" constant="false">
        <notes>
          <body xmlns="http://www.w3.org/1999/xhtml">
            <p>CHARGE: 0</p>
          </body>
        </notes>
      </species>
      <species id="M_S_D_45_Sedoheptulose_32_7_45_phosphate_c" compartment="c" hasOnlySubstanceUnits="false" boundaryCondition="false" constant="false">
        <notes>
          <body xmlns="http://www.w3.org/1999/xhtml">
            <p>CHARGE: 0</p>
          </body>
        </notes>
      </species>
      <species id="M_S_D_45_Sedoheptulose_32_7_45_phosphate_p" compartment="p" hasOnlySubstanceUnits="false" boundaryCondition="false" constant="false">
        <notes>
          <body xmlns="http://www.w3.org/1999/xhtml">
            <p>CHARGE: 0</p>
          </body>
        </notes>
      </species>
      <species id="M_S_D_45_Sorbitol_c" compartment="c" hasOnlySubstanceUnits="false" boundaryCondition="false" constant="false">
        <notes>
          <body xmlns="http://www.w3.org/1999/xhtml">
            <p>CHARGE: 0</p>
          </body>
        </notes>
      </species>
      <species id="M_S_D_45_Xylose__biomass" compartment="biomass" hasOnlySubstanceUnits="false" boundaryCondition="false" constant="false">
        <notes>
          <body xmlns="http://www.w3.org/1999/xhtml">
            <p>CHARGE: 0</p>
          </body>
        </notes>
      </species>
      <species id="M_S_D_45_Xylose_c" compartment="c" hasOnlySubstanceUnits="false" boundaryCondition="false" constant="false">
        <notes>
          <body xmlns="http://www.w3.org/1999/xhtml">
            <p>CHARGE: 0</p>
          </body>
        </notes>
      </species>
      <species id="M_S_D_45_Xylulose_32_5_45_phosphate_c" compartment="c" hasOnlySubstanceUnits="false" boundaryCondition="false" constant="false">
        <notes>
          <body xmlns="http://www.w3.org/1999/xhtml">
            <p>CHARGE: 0</p>
          </body>
        </notes>
      </species>
      <species id="M_S_D_45_Xylulose_32_5_45_phosphate_p" compartment="p" hasOnlySubstanceUnits="false" boundaryCondition="false" constant="false">
        <notes>
          <body xmlns="http://www.w3.org/1999/xhtml">
            <p>CHARGE: 0</p>
          </body>
        </notes>
      </species>
      <species id="M_S_D_45_Xylulose_c" compartment="c" hasOnlySubstanceUnits="false" boundaryCondition="false" constant="false">
        <notes>
          <body xmlns="http://www.w3.org/1999/xhtml">
            <p>CHARGE: 0</p>
          </body>
        </notes>
      </species>
      <species id="M_S_D_45_erythro_45_1_45__40_Imidazol_45_4_45_yl_41_glycerol_32_3_45_phosphate_c" compartment="c" hasOnlySubstanceUnits="false" boundaryCondition="false" constant="false">
        <notes>
          <body xmlns="http://www.w3.org/1999/xhtml">
            <p>CHARGE: 0</p>
          </body>
        </notes>
      </species>
      <species id="M_S_D_45_erythro_45_3_45_Methylmalate_c" compartment="c" hasOnlySubstanceUnits="false" boundaryCondition="false" constant="false">
        <notes>
          <body xmlns="http://www.w3.org/1999/xhtml">
            <p>CHARGE: 0</p>
          </body>
        </notes>
      </species>
      <species id="M_S_D_45_myo_45_Inositol_32_3_44_4_45_bisphosphate_c" compartment="c" hasOnlySubstanceUnits="false" boundaryCondition="false" constant="false">
        <notes>
          <body xmlns="http://www.w3.org/1999/xhtml">
            <p>CHARGE: 0</p>
          </body>
        </notes>
      </species>
      <species id="M_S_Deamino_45_NAD_43__c" compartment="c" hasOnlySubstanceUnits="false" boundaryCondition="false" constant="false">
        <notes>
          <body xmlns="http://www.w3.org/1999/xhtml">
            <p>CHARGE: 0</p>
          </body>
        </notes>
      </species>
      <species id="M_S_Decanoic_32_acid_c" compartment="c" hasOnlySubstanceUnits="false" boundaryCondition="false" constant="false">
        <notes>
          <body xmlns="http://www.w3.org/1999/xhtml">
            <p>CHARGE: 0</p>
          </body>
        </notes>
      </species>
      <species id="M_S_Decanoyl_45_CoA_x" compartment="x" hasOnlySubstanceUnits="false" boundaryCondition="false" constant="false">
        <notes>
          <body xmlns="http://www.w3.org/1999/xhtml">
            <p>CHARGE: 0</p>
          </body>
        </notes>
      </species>
      <species id="M_S_Decanoyl_45__91_acp_93__c" compartment="c" hasOnlySubstanceUnits="false" boundaryCondition="false" constant="false">
        <notes>
          <body xmlns="http://www.w3.org/1999/xhtml">
            <p>CHARGE: 0</p>
          </body>
        </notes>
      </species>
      <species id="M_S_Decanoyl_45__91_acp_93__p" compartment="p" hasOnlySubstanceUnits="false" boundaryCondition="false" constant="false">
        <notes>
          <body xmlns="http://www.w3.org/1999/xhtml">
            <p>CHARGE: 0</p>
          </body>
        </notes>
      </species>
      <species id="M_S_Dehydrodolichol_32_diphosphate_c" compartment="c" hasOnlySubstanceUnits="false" boundaryCondition="false" constant="false">
        <notes>
          <body xmlns="http://www.w3.org/1999/xhtml">
            <p>CHARGE: 0</p>
          </body>
        </notes>
      </species>
      <species id="M_S_Delphin_c" compartment="c" hasOnlySubstanceUnits="false" boundaryCondition="false" constant="false">
        <notes>
          <body xmlns="http://www.w3.org/1999/xhtml">
            <p>CHARGE: 0</p>
          </body>
        </notes>
      </species>
      <species id="M_S_Delphinidin_32_3_45_O_45_glucoside_c" compartment="c" hasOnlySubstanceUnits="false" boundaryCondition="false" constant="false">
        <notes>
          <body xmlns="http://www.w3.org/1999/xhtml">
            <p>CHARGE: 0</p>
          </body>
        </notes>
      </species>
      <species id="M_S_Delphinidin_c" compartment="c" hasOnlySubstanceUnits="false" boundaryCondition="false" constant="false">
        <notes>
          <body xmlns="http://www.w3.org/1999/xhtml">
            <p>CHARGE: 0</p>
          </body>
        </notes>
      </species>
      <species id="M_S_Deoxyadenosine_c" compartment="c" hasOnlySubstanceUnits="false" boundaryCondition="false" constant="false">
        <notes>
          <body xmlns="http://www.w3.org/1999/xhtml">
            <p>CHARGE: 0</p>
          </body>
        </notes>
      </species>
      <species id="M_S_Deoxycytidine_c" compartment="c" hasOnlySubstanceUnits="false" boundaryCondition="false" constant="false">
        <notes>
          <body xmlns="http://www.w3.org/1999/xhtml">
            <p>CHARGE: 0</p>
          </body>
        </notes>
      </species>
      <species id="M_S_Deoxyguanosine_c" compartment="c" hasOnlySubstanceUnits="false" boundaryCondition="false" constant="false">
        <notes>
          <body xmlns="http://www.w3.org/1999/xhtml">
            <p>CHARGE: 0</p>
          </body>
        </notes>
      </species>
      <species id="M_S_Deoxyinosine_c" compartment="c" hasOnlySubstanceUnits="false" boundaryCondition="false" constant="false">
        <notes>
          <body xmlns="http://www.w3.org/1999/xhtml">
            <p>CHARGE: 0</p>
          </body>
        </notes>
      </species>
      <species id="M_S_Deoxyribose_c" compartment="c" hasOnlySubstanceUnits="false" boundaryCondition="false" constant="false">
        <notes>
          <body xmlns="http://www.w3.org/1999/xhtml">
            <p>CHARGE: 0</p>
          </body>
        </notes>
      </species>
      <species id="M_S_Deoxyuridine_c" compartment="c" hasOnlySubstanceUnits="false" boundaryCondition="false" constant="false">
        <notes>
          <body xmlns="http://www.w3.org/1999/xhtml">
            <p>CHARGE: 0</p>
          </body>
        </notes>
      </species>
      <species id="M_S_Dephospho_45_CoA_c" compartment="c" hasOnlySubstanceUnits="false" boundaryCondition="false" constant="false">
        <notes>
          <body xmlns="http://www.w3.org/1999/xhtml">
            <p>CHARGE: 0</p>
          </body>
        </notes>
      </species>
      <species id="M_S_Desmosterol_c" compartment="c" hasOnlySubstanceUnits="false" boundaryCondition="false" constant="false">
        <notes>
          <body xmlns="http://www.w3.org/1999/xhtml">
            <p>CHARGE: 0</p>
          </body>
        </notes>
      </species>
      <species id="M_S_Dethiobiotin_c" compartment="c" hasOnlySubstanceUnits="false" boundaryCondition="false" constant="false">
        <notes>
          <body xmlns="http://www.w3.org/1999/xhtml">
            <p>CHARGE: 0</p>
          </body>
        </notes>
      </species>
      <species id="M_S_Dextrin_c" compartment="c" hasOnlySubstanceUnits="false" boundaryCondition="false" constant="false">
        <notes>
          <body xmlns="http://www.w3.org/1999/xhtml">
            <p>CHARGE: 0</p>
          </body>
        </notes>
      </species>
      <species id="M_S_Dextrin_p" compartment="p" hasOnlySubstanceUnits="false" boundaryCondition="false" constant="false">
        <notes>
          <body xmlns="http://www.w3.org/1999/xhtml">
            <p>CHARGE: 0</p>
          </body>
        </notes>
      </species>
      <species id="M_S_Di_91_3_45_deoxy_45_D_45_manno_45_octulosonyl_93__45_lipid_32_IV_40_A_41__c" compartment="c" hasOnlySubstanceUnits="false" boundaryCondition="false" constant="false">
        <notes>
          <body xmlns="http://www.w3.org/1999/xhtml">
            <p>CHARGE: 0</p>
          </body>
        </notes>
      </species>
      <species id="M_S_Diacylglycerol_c" compartment="c" hasOnlySubstanceUnits="false" boundaryCondition="false" constant="false">
        <notes>
          <body xmlns="http://www.w3.org/1999/xhtml">
            <p>CHARGE: 0</p>
          </body>
        </notes>
      </species>
      <species id="M_S_Diacylglyceryl_45_2_45_aminoethylphosphonate_c" compartment="c" hasOnlySubstanceUnits="false" boundaryCondition="false" constant="false">
        <notes>
          <body xmlns="http://www.w3.org/1999/xhtml">
            <p>CHARGE: 0</p>
          </body>
        </notes>
      </species>
      <species id="M_S_Digalactosyl_45_diacylglycerol_c" compartment="c" hasOnlySubstanceUnits="false" boundaryCondition="false" constant="false">
        <notes>
          <body xmlns="http://www.w3.org/1999/xhtml">
            <p>CHARGE: 0</p>
          </body>
        </notes>
      </species>
      <species id="M_S_Digalactosylceramide_c" compartment="c" hasOnlySubstanceUnits="false" boundaryCondition="false" constant="false">
        <notes>
          <body xmlns="http://www.w3.org/1999/xhtml">
            <p>CHARGE: 0</p>
          </body>
        </notes>
      </species>
      <species id="M_S_Digalacturonate_c" compartment="c" hasOnlySubstanceUnits="false" boundaryCondition="false" constant="false">
        <notes>
          <body xmlns="http://www.w3.org/1999/xhtml">
            <p>CHARGE: 0</p>
          </body>
        </notes>
      </species>
      <species id="M_S_Diglucosyl_45_diacylglycerol_c" compartment="c" hasOnlySubstanceUnits="false" boundaryCondition="false" constant="false">
        <notes>
          <body xmlns="http://www.w3.org/1999/xhtml">
            <p>CHARGE: 0</p>
          </body>
        </notes>
      </species>
      <species id="M_S_Dihydroceramide_c" compartment="c" hasOnlySubstanceUnits="false" boundaryCondition="false" constant="false">
        <notes>
          <body xmlns="http://www.w3.org/1999/xhtml">
            <p>CHARGE: 0</p>
          </body>
        </notes>
      </species>
      <species id="M_S_Dihydrofolate_c" compartment="c" hasOnlySubstanceUnits="false" boundaryCondition="false" constant="false">
        <notes>
          <body xmlns="http://www.w3.org/1999/xhtml">
            <p>CHARGE: 0</p>
          </body>
        </notes>
      </species>
      <species id="M_S_Dihydrokaempferol_c" compartment="c" hasOnlySubstanceUnits="false" boundaryCondition="false" constant="false">
        <notes>
          <body xmlns="http://www.w3.org/1999/xhtml">
            <p>CHARGE: 0</p>
          </body>
        </notes>
      </species>
      <species id="M_S_Dihydrolipoamide_c" compartment="c" hasOnlySubstanceUnits="false" boundaryCondition="false" constant="false">
        <notes>
          <body xmlns="http://www.w3.org/1999/xhtml">
            <p>CHARGE: 0</p>
          </body>
        </notes>
      </species>
      <species id="M_S_Dihydrolipoylprotein_c" compartment="c" hasOnlySubstanceUnits="false" boundaryCondition="false" constant="false">
        <notes>
          <body xmlns="http://www.w3.org/1999/xhtml">
            <p>CHARGE: 0</p>
          </body>
        </notes>
      </species>
      <species id="M_S_Dihydromyricetin_c" compartment="c" hasOnlySubstanceUnits="false" boundaryCondition="false" constant="false">
        <notes>
          <body xmlns="http://www.w3.org/1999/xhtml">
            <p>CHARGE: 0</p>
          </body>
        </notes>
      </species>
      <species id="M_S_Dihydroneopterin_32_phosphate_c" compartment="c" hasOnlySubstanceUnits="false" boundaryCondition="false" constant="false">
        <notes>
          <body xmlns="http://www.w3.org/1999/xhtml">
            <p>CHARGE: 0</p>
          </body>
        </notes>
      </species>
      <species id="M_S_Dihydropteroate_c" compartment="c" hasOnlySubstanceUnits="false" boundaryCondition="false" constant="false">
        <notes>
          <body xmlns="http://www.w3.org/1999/xhtml">
            <p>CHARGE: 0</p>
          </body>
        </notes>
      </species>
      <species id="M_S_Dihydrozeatin_45_O_45_glucoside_c" compartment="c" hasOnlySubstanceUnits="false" boundaryCondition="false" constant="false">
        <notes>
          <body xmlns="http://www.w3.org/1999/xhtml">
            <p>CHARGE: 0</p>
          </body>
        </notes>
      </species>
      <species id="M_S_Dihydrozeatin_c" compartment="c" hasOnlySubstanceUnits="false" boundaryCondition="false" constant="false">
        <notes>
          <body xmlns="http://www.w3.org/1999/xhtml">
            <p>CHARGE: 0</p>
          </body>
        </notes>
      </species>
      <species id="M_S_Dimethylallyl_32_diphosphate_c" compartment="c" hasOnlySubstanceUnits="false" boundaryCondition="false" constant="false">
        <notes>
          <body xmlns="http://www.w3.org/1999/xhtml">
            <p>CHARGE: 0</p>
          </body>
        </notes>
      </species>
      <species id="M_S_Divinyl_32_chlorophyllide_32_a_c" compartment="c" hasOnlySubstanceUnits="false" boundaryCondition="false" constant="false">
        <notes>
          <body xmlns="http://www.w3.org/1999/xhtml">
            <p>CHARGE: 0</p>
          </body>
        </notes>
      </species>
      <species id="M_S_Divinylprotochlorophyllide_c" compartment="c" hasOnlySubstanceUnits="false" boundaryCondition="false" constant="false">
        <notes>
          <body xmlns="http://www.w3.org/1999/xhtml">
            <p>CHARGE: 0</p>
          </body>
        </notes>
      </species>
      <species id="M_S_Docosanoic_32_acid_c" compartment="c" hasOnlySubstanceUnits="false" boundaryCondition="false" constant="false">
        <notes>
          <body xmlns="http://www.w3.org/1999/xhtml">
            <p>CHARGE: 0</p>
          </body>
        </notes>
      </species>
      <species id="M_S_Docosanoyl_45_CoA_c" compartment="c" hasOnlySubstanceUnits="false" boundaryCondition="false" constant="false">
        <notes>
          <body xmlns="http://www.w3.org/1999/xhtml">
            <p>CHARGE: 0</p>
          </body>
        </notes>
      </species>
      <species id="M_S_Docosenoyl_45_CoA_c" compartment="c" hasOnlySubstanceUnits="false" boundaryCondition="false" constant="false">
        <notes>
          <body xmlns="http://www.w3.org/1999/xhtml">
            <p>CHARGE: 0</p>
          </body>
        </notes>
      </species>
      <species id="M_S_Dodecanoyl_45__91_acyl_45_carrier_32_protein_93__c" compartment="c" hasOnlySubstanceUnits="false" boundaryCondition="false" constant="false">
        <notes>
          <body xmlns="http://www.w3.org/1999/xhtml">
            <p>CHARGE: 0</p>
          </body>
        </notes>
      </species>
      <species id="M_S_Dodecanoyl_45__91_acyl_45_carrier_32_protein_93__p" compartment="p" hasOnlySubstanceUnits="false" boundaryCondition="false" constant="false">
        <notes>
          <body xmlns="http://www.w3.org/1999/xhtml">
            <p>CHARGE: 0</p>
          </body>
        </notes>
      </species>
      <species id="M_S_Dolichyl_32_D_45_glucosyl_32_phosphate_c" compartment="c" hasOnlySubstanceUnits="false" boundaryCondition="false" constant="false">
        <notes>
          <body xmlns="http://www.w3.org/1999/xhtml">
            <p>CHARGE: 0</p>
          </body>
        </notes>
      </species>
      <species id="M_S_Dolichyl_32_beta_45_D_45_glucosyl_32_phosphate_c" compartment="c" hasOnlySubstanceUnits="false" boundaryCondition="false" constant="false">
        <notes>
          <body xmlns="http://www.w3.org/1999/xhtml">
            <p>CHARGE: 0</p>
          </body>
        </notes>
      </species>
      <species id="M_S_Dolichyl_32_diphosphate_c" compartment="c" hasOnlySubstanceUnits="false" boundaryCondition="false" constant="false">
        <notes>
          <body xmlns="http://www.w3.org/1999/xhtml">
            <p>CHARGE: 0</p>
          </body>
        </notes>
      </species>
      <species id="M_S_Dolichyl_32_phosphate_32_D_45_mannose_c" compartment="c" hasOnlySubstanceUnits="false" boundaryCondition="false" constant="false">
        <notes>
          <body xmlns="http://www.w3.org/1999/xhtml">
            <p>CHARGE: 0</p>
          </body>
        </notes>
      </species>
      <species id="M_S_Dolichyl_32_phosphate_c" compartment="c" hasOnlySubstanceUnits="false" boundaryCondition="false" constant="false">
        <notes>
          <body xmlns="http://www.w3.org/1999/xhtml">
            <p>CHARGE: 0</p>
          </body>
        </notes>
      </species>
      <species id="M_S_Echinenone_c" compartment="c" hasOnlySubstanceUnits="false" boundaryCondition="false" constant="false">
        <notes>
          <body xmlns="http://www.w3.org/1999/xhtml">
            <p>CHARGE: 0</p>
          </body>
        </notes>
      </species>
      <species id="M_S_Eicosanoyl_45_CoA_c" compartment="c" hasOnlySubstanceUnits="false" boundaryCondition="false" constant="false">
        <notes>
          <body xmlns="http://www.w3.org/1999/xhtml">
            <p>CHARGE: 0</p>
          </body>
        </notes>
      </species>
      <species id="M_S_Electron_45_transferring_32_flavoprotein_c" compartment="c" hasOnlySubstanceUnits="false" boundaryCondition="false" constant="false">
        <notes>
          <body xmlns="http://www.w3.org/1999/xhtml">
            <p>CHARGE: 0</p>
          </body>
        </notes>
      </species>
      <species id="M_S_Enzyme_32_N6_45__40_lipoyl_41_lysine_c" compartment="c" hasOnlySubstanceUnits="false" boundaryCondition="false" constant="false">
        <notes>
          <body xmlns="http://www.w3.org/1999/xhtml">
            <p>CHARGE: 0</p>
          </body>
        </notes>
      </species>
      <species id="M_S_Enzyme_32_N6_45__40_lipoyl_41_lysine_m" compartment="m" hasOnlySubstanceUnits="false" boundaryCondition="false" constant="false">
        <notes>
          <body xmlns="http://www.w3.org/1999/xhtml">
            <p>CHARGE: 0</p>
          </body>
        </notes>
      </species>
      <species id="M_S_Epimelibiose_c" compartment="c" hasOnlySubstanceUnits="false" boundaryCondition="false" constant="false">
        <notes>
          <body xmlns="http://www.w3.org/1999/xhtml">
            <p>CHARGE: 0</p>
          </body>
        </notes>
      </species>
      <species id="M_S_Episterol_c" compartment="c" hasOnlySubstanceUnits="false" boundaryCondition="false" constant="false">
        <notes>
          <body xmlns="http://www.w3.org/1999/xhtml">
            <p>CHARGE: 0</p>
          </body>
        </notes>
      </species>
      <species id="M_S_Eriodictyol_32_chalcone_c" compartment="c" hasOnlySubstanceUnits="false" boundaryCondition="false" constant="false">
        <notes>
          <body xmlns="http://www.w3.org/1999/xhtml">
            <p>CHARGE: 0</p>
          </body>
        </notes>
      </species>
      <species id="M_S_Eriodictyol_c" compartment="c" hasOnlySubstanceUnits="false" boundaryCondition="false" constant="false">
        <notes>
          <body xmlns="http://www.w3.org/1999/xhtml">
            <p>CHARGE: 0</p>
          </body>
        </notes>
      </species>
      <species id="M_S_Estradiol_45_17beta_c" compartment="c" hasOnlySubstanceUnits="false" boundaryCondition="false" constant="false">
        <notes>
          <body xmlns="http://www.w3.org/1999/xhtml">
            <p>CHARGE: 0</p>
          </body>
        </notes>
      </species>
      <species id="M_S_Estrone_c" compartment="c" hasOnlySubstanceUnits="false" boundaryCondition="false" constant="false">
        <notes>
          <body xmlns="http://www.w3.org/1999/xhtml">
            <p>CHARGE: 0</p>
          </body>
        </notes>
      </species>
      <species id="M_S_Ethanol_c" compartment="c" hasOnlySubstanceUnits="false" boundaryCondition="false" constant="false">
        <notes>
          <body xmlns="http://www.w3.org/1999/xhtml">
            <p>CHARGE: 0</p>
          </body>
        </notes>
      </species>
      <species id="M_S_Ethanolamine_32_phosphate_c" compartment="c" hasOnlySubstanceUnits="false" boundaryCondition="false" constant="false">
        <notes>
          <body xmlns="http://www.w3.org/1999/xhtml">
            <p>CHARGE: 0</p>
          </body>
        </notes>
      </species>
      <species id="M_S_Ethanolamine_c" compartment="c" hasOnlySubstanceUnits="false" boundaryCondition="false" constant="false">
        <notes>
          <body xmlns="http://www.w3.org/1999/xhtml">
            <p>CHARGE: 0</p>
          </body>
        </notes>
      </species>
      <species id="M_S_FADH2_c" compartment="c" hasOnlySubstanceUnits="false" boundaryCondition="false" constant="false">
        <notes>
          <body xmlns="http://www.w3.org/1999/xhtml">
            <p>CHARGE: 0</p>
          </body>
        </notes>
      </species>
      <species id="M_S_FADH2_m" compartment="m" hasOnlySubstanceUnits="false" boundaryCondition="false" constant="false">
        <notes>
          <body xmlns="http://www.w3.org/1999/xhtml">
            <p>CHARGE: 0</p>
          </body>
        </notes>
      </species>
      <species id="M_S_FAD_c" compartment="c" hasOnlySubstanceUnits="false" boundaryCondition="false" constant="false">
        <notes>
          <body xmlns="http://www.w3.org/1999/xhtml">
            <p>CHARGE: 0</p>
          </body>
        </notes>
      </species>
      <species id="M_S_FAD_m" compartment="m" hasOnlySubstanceUnits="false" boundaryCondition="false" constant="false">
        <notes>
          <body xmlns="http://www.w3.org/1999/xhtml">
            <p>CHARGE: 0</p>
          </body>
        </notes>
      </species>
      <species id="M_S_FMN_c" compartment="c" hasOnlySubstanceUnits="false" boundaryCondition="false" constant="false">
        <notes>
          <body xmlns="http://www.w3.org/1999/xhtml">
            <p>CHARGE: 0</p>
          </body>
        </notes>
      </species>
      <species id="M_S_Fatty_32_acid_c" compartment="c" hasOnlySubstanceUnits="false" boundaryCondition="false" constant="false">
        <notes>
          <body xmlns="http://www.w3.org/1999/xhtml">
            <p>CHARGE: 0</p>
          </body>
        </notes>
      </species>
      <species id="M_S_Fe2_43__c" compartment="c" hasOnlySubstanceUnits="false" boundaryCondition="false" constant="false">
        <notes>
          <body xmlns="http://www.w3.org/1999/xhtml">
            <p>CHARGE: 0</p>
          </body>
        </notes>
      </species>
      <species id="M_S_Ferricytochrome_32_b5_c" compartment="c" hasOnlySubstanceUnits="false" boundaryCondition="false" constant="false">
        <notes>
          <body xmlns="http://www.w3.org/1999/xhtml">
            <p>CHARGE: 0</p>
          </body>
        </notes>
      </species>
      <species id="M_S_Ferricytochrome_32_c_c" compartment="c" hasOnlySubstanceUnits="false" boundaryCondition="false" constant="false">
        <notes>
          <body xmlns="http://www.w3.org/1999/xhtml">
            <p>CHARGE: 0</p>
          </body>
        </notes>
      </species>
      <species id="M_S_Ferrocytochrome_32_b5_c" compartment="c" hasOnlySubstanceUnits="false" boundaryCondition="false" constant="false">
        <notes>
          <body xmlns="http://www.w3.org/1999/xhtml">
            <p>CHARGE: 0</p>
          </body>
        </notes>
      </species>
      <species id="M_S_Ferrocytochrome_32_c_c" compartment="c" hasOnlySubstanceUnits="false" boundaryCondition="false" constant="false">
        <notes>
          <body xmlns="http://www.w3.org/1999/xhtml">
            <p>CHARGE: 0</p>
          </body>
        </notes>
      </species>
      <species id="M_S_Ferulate_c" compartment="c" hasOnlySubstanceUnits="false" boundaryCondition="false" constant="false">
        <notes>
          <body xmlns="http://www.w3.org/1999/xhtml">
            <p>CHARGE: 0</p>
          </body>
        </notes>
      </species>
      <species id="M_S_Feruloyl_45_CoA_c" compartment="c" hasOnlySubstanceUnits="false" boundaryCondition="false" constant="false">
        <notes>
          <body xmlns="http://www.w3.org/1999/xhtml">
            <p>CHARGE: 0</p>
          </body>
        </notes>
      </species>
      <species id="M_S_Fisetinidol_45_4beta_45_ol_c" compartment="c" hasOnlySubstanceUnits="false" boundaryCondition="false" constant="false">
        <notes>
          <body xmlns="http://www.w3.org/1999/xhtml">
            <p>CHARGE: 0</p>
          </body>
        </notes>
      </species>
      <species id="M_S_Fluoren_45_9_45_ol_c" compartment="c" hasOnlySubstanceUnits="false" boundaryCondition="false" constant="false">
        <notes>
          <body xmlns="http://www.w3.org/1999/xhtml">
            <p>CHARGE: 0</p>
          </body>
        </notes>
      </species>
      <species id="M_S_Fluorene_c" compartment="c" hasOnlySubstanceUnits="false" boundaryCondition="false" constant="false">
        <notes>
          <body xmlns="http://www.w3.org/1999/xhtml">
            <p>CHARGE: 0</p>
          </body>
        </notes>
      </species>
      <species id="M_S_Folate_c" compartment="c" hasOnlySubstanceUnits="false" boundaryCondition="false" constant="false">
        <notes>
          <body xmlns="http://www.w3.org/1999/xhtml">
            <p>CHARGE: 0</p>
          </body>
        </notes>
      </species>
      <species id="M_S_Formaldehyde_c" compartment="c" hasOnlySubstanceUnits="false" boundaryCondition="false" constant="false">
        <notes>
          <body xmlns="http://www.w3.org/1999/xhtml">
            <p>CHARGE: 0</p>
          </body>
        </notes>
      </species>
      <species id="M_S_Formamidopyrimidine_32_nucleoside_32_triphosphate_c" compartment="c" hasOnlySubstanceUnits="false" boundaryCondition="false" constant="false">
        <notes>
          <body xmlns="http://www.w3.org/1999/xhtml">
            <p>CHARGE: 0</p>
          </body>
        </notes>
      </species>
      <species id="M_S_Formate_c" compartment="c" hasOnlySubstanceUnits="false" boundaryCondition="false" constant="false">
        <notes>
          <body xmlns="http://www.w3.org/1999/xhtml">
            <p>CHARGE: 0</p>
          </body>
        </notes>
      </species>
      <species id="M_S_Formate_x" compartment="x" hasOnlySubstanceUnits="false" boundaryCondition="false" constant="false">
        <notes>
          <body xmlns="http://www.w3.org/1999/xhtml">
            <p>CHARGE: 0</p>
          </body>
        </notes>
      </species>
      <species id="M_S_Fumarate_c" compartment="c" hasOnlySubstanceUnits="false" boundaryCondition="false" constant="false">
        <notes>
          <body xmlns="http://www.w3.org/1999/xhtml">
            <p>CHARGE: 0</p>
          </body>
        </notes>
      </species>
      <species id="M_S_Fumarate_m" compartment="m" hasOnlySubstanceUnits="false" boundaryCondition="false" constant="false">
        <notes>
          <body xmlns="http://www.w3.org/1999/xhtml">
            <p>CHARGE: 0</p>
          </body>
        </notes>
      </species>
      <species id="M_S_Fumarate_p" compartment="p" hasOnlySubstanceUnits="false" boundaryCondition="false" constant="false">
        <notes>
          <body xmlns="http://www.w3.org/1999/xhtml">
            <p>CHARGE: 0</p>
          </body>
        </notes>
      </species>
      <species id="M_S_Fustin_c" compartment="c" hasOnlySubstanceUnits="false" boundaryCondition="false" constant="false">
        <notes>
          <body xmlns="http://www.w3.org/1999/xhtml">
            <p>CHARGE: 0</p>
          </body>
        </notes>
      </species>
      <species id="M_S_G00003_c" compartment="c" hasOnlySubstanceUnits="false" boundaryCondition="false" constant="false">
        <notes>
          <body xmlns="http://www.w3.org/1999/xhtml">
            <p>CHARGE: 0</p>
          </body>
        </notes>
      </species>
      <species id="M_S_G00004_c" compartment="c" hasOnlySubstanceUnits="false" boundaryCondition="false" constant="false">
        <notes>
          <body xmlns="http://www.w3.org/1999/xhtml">
            <p>CHARGE: 0</p>
          </body>
        </notes>
      </species>
      <species id="M_S_G00006_c" compartment="c" hasOnlySubstanceUnits="false" boundaryCondition="false" constant="false">
        <notes>
          <body xmlns="http://www.w3.org/1999/xhtml">
            <p>CHARGE: 0</p>
          </body>
        </notes>
      </species>
      <species id="M_S_G00007_c" compartment="c" hasOnlySubstanceUnits="false" boundaryCondition="false" constant="false">
        <notes>
          <body xmlns="http://www.w3.org/1999/xhtml">
            <p>CHARGE: 0</p>
          </body>
        </notes>
      </species>
      <species id="M_S_G00008_c" compartment="c" hasOnlySubstanceUnits="false" boundaryCondition="false" constant="false">
        <notes>
          <body xmlns="http://www.w3.org/1999/xhtml">
            <p>CHARGE: 0</p>
          </body>
        </notes>
      </species>
      <species id="M_S_G00009_c" compartment="c" hasOnlySubstanceUnits="false" boundaryCondition="false" constant="false">
        <notes>
          <body xmlns="http://www.w3.org/1999/xhtml">
            <p>CHARGE: 0</p>
          </body>
        </notes>
      </species>
      <species id="M_S_G00011_c" compartment="c" hasOnlySubstanceUnits="false" boundaryCondition="false" constant="false">
        <notes>
          <body xmlns="http://www.w3.org/1999/xhtml">
            <p>CHARGE: 0</p>
          </body>
        </notes>
      </species>
      <species id="M_S_G00012_c" compartment="c" hasOnlySubstanceUnits="false" boundaryCondition="false" constant="false">
        <notes>
          <body xmlns="http://www.w3.org/1999/xhtml">
            <p>CHARGE: 0</p>
          </body>
        </notes>
      </species>
      <species id="M_S_G00013_c" compartment="c" hasOnlySubstanceUnits="false" boundaryCondition="false" constant="false">
        <notes>
          <body xmlns="http://www.w3.org/1999/xhtml">
            <p>CHARGE: 0</p>
          </body>
        </notes>
      </species>
      <species id="M_S_G00014_c" compartment="c" hasOnlySubstanceUnits="false" boundaryCondition="false" constant="false">
        <notes>
          <body xmlns="http://www.w3.org/1999/xhtml">
            <p>CHARGE: 0</p>
          </body>
        </notes>
      </species>
      <species id="M_S_G00038_c" compartment="c" hasOnlySubstanceUnits="false" boundaryCondition="false" constant="false">
        <notes>
          <body xmlns="http://www.w3.org/1999/xhtml">
            <p>CHARGE: 0</p>
          </body>
        </notes>
      </species>
      <species id="M_S_G00057_c" compartment="c" hasOnlySubstanceUnits="false" boundaryCondition="false" constant="false">
        <notes>
          <body xmlns="http://www.w3.org/1999/xhtml">
            <p>CHARGE: 0</p>
          </body>
        </notes>
      </species>
      <species id="M_S_G00073_c" compartment="c" hasOnlySubstanceUnits="false" boundaryCondition="false" constant="false">
        <notes>
          <body xmlns="http://www.w3.org/1999/xhtml">
            <p>CHARGE: 0</p>
          </body>
        </notes>
      </species>
      <species id="M_S_G00074_c" compartment="c" hasOnlySubstanceUnits="false" boundaryCondition="false" constant="false">
        <notes>
          <body xmlns="http://www.w3.org/1999/xhtml">
            <p>CHARGE: 0</p>
          </body>
        </notes>
      </species>
      <species id="M_S_G00079_c" compartment="c" hasOnlySubstanceUnits="false" boundaryCondition="false" constant="false">
        <notes>
          <body xmlns="http://www.w3.org/1999/xhtml">
            <p>CHARGE: 0</p>
          </body>
        </notes>
      </species>
      <species id="M_S_G00143_c" compartment="c" hasOnlySubstanceUnits="false" boundaryCondition="false" constant="false">
        <notes>
          <body xmlns="http://www.w3.org/1999/xhtml">
            <p>CHARGE: 0</p>
          </body>
        </notes>
      </species>
      <species id="M_S_G00145_c" compartment="c" hasOnlySubstanceUnits="false" boundaryCondition="false" constant="false">
        <notes>
          <body xmlns="http://www.w3.org/1999/xhtml">
            <p>CHARGE: 0</p>
          </body>
        </notes>
      </species>
      <species id="M_S_G00146_c" compartment="c" hasOnlySubstanceUnits="false" boundaryCondition="false" constant="false">
        <notes>
          <body xmlns="http://www.w3.org/1999/xhtml">
            <p>CHARGE: 0</p>
          </body>
        </notes>
      </species>
      <species id="M_S_G00148_c" compartment="c" hasOnlySubstanceUnits="false" boundaryCondition="false" constant="false">
        <notes>
          <body xmlns="http://www.w3.org/1999/xhtml">
            <p>CHARGE: 0</p>
          </body>
        </notes>
      </species>
      <species id="M_S_G00149_c" compartment="c" hasOnlySubstanceUnits="false" boundaryCondition="false" constant="false">
        <notes>
          <body xmlns="http://www.w3.org/1999/xhtml">
            <p>CHARGE: 0</p>
          </body>
        </notes>
      </species>
      <species id="M_S_G00171_c" compartment="c" hasOnlySubstanceUnits="false" boundaryCondition="false" constant="false">
        <notes>
          <body xmlns="http://www.w3.org/1999/xhtml">
            <p>CHARGE: 0</p>
          </body>
        </notes>
      </species>
      <species id="M_S_G06780_c" compartment="c" hasOnlySubstanceUnits="false" boundaryCondition="false" constant="false">
        <notes>
          <body xmlns="http://www.w3.org/1999/xhtml">
            <p>CHARGE: 0</p>
          </body>
        </notes>
      </species>
      <species id="M_S_G08421_c" compartment="c" hasOnlySubstanceUnits="false" boundaryCondition="false" constant="false">
        <notes>
          <body xmlns="http://www.w3.org/1999/xhtml">
            <p>CHARGE: 0</p>
          </body>
        </notes>
      </species>
      <species id="M_S_G10526_c" compartment="c" hasOnlySubstanceUnits="false" boundaryCondition="false" constant="false">
        <notes>
          <body xmlns="http://www.w3.org/1999/xhtml">
            <p>CHARGE: 0</p>
          </body>
        </notes>
      </species>
      <species id="M_S_G10595_c" compartment="c" hasOnlySubstanceUnits="false" boundaryCondition="false" constant="false">
        <notes>
          <body xmlns="http://www.w3.org/1999/xhtml">
            <p>CHARGE: 0</p>
          </body>
        </notes>
      </species>
      <species id="M_S_G10596_c" compartment="c" hasOnlySubstanceUnits="false" boundaryCondition="false" constant="false">
        <notes>
          <body xmlns="http://www.w3.org/1999/xhtml">
            <p>CHARGE: 0</p>
          </body>
        </notes>
      </species>
      <species id="M_S_G10597_c" compartment="c" hasOnlySubstanceUnits="false" boundaryCondition="false" constant="false">
        <notes>
          <body xmlns="http://www.w3.org/1999/xhtml">
            <p>CHARGE: 0</p>
          </body>
        </notes>
      </species>
      <species id="M_S_G10598_c" compartment="c" hasOnlySubstanceUnits="false" boundaryCondition="false" constant="false">
        <notes>
          <body xmlns="http://www.w3.org/1999/xhtml">
            <p>CHARGE: 0</p>
          </body>
        </notes>
      </species>
      <species id="M_S_G10599_c" compartment="c" hasOnlySubstanceUnits="false" boundaryCondition="false" constant="false">
        <notes>
          <body xmlns="http://www.w3.org/1999/xhtml">
            <p>CHARGE: 0</p>
          </body>
        </notes>
      </species>
      <species id="M_S_G13032_c" compartment="c" hasOnlySubstanceUnits="false" boundaryCondition="false" constant="false">
        <notes>
          <body xmlns="http://www.w3.org/1999/xhtml">
            <p>CHARGE: 0</p>
          </body>
        </notes>
      </species>
      <species id="M_S_G13033_c" compartment="c" hasOnlySubstanceUnits="false" boundaryCondition="false" constant="false">
        <notes>
          <body xmlns="http://www.w3.org/1999/xhtml">
            <p>CHARGE: 0</p>
          </body>
        </notes>
      </species>
      <species id="M_S_G13038_c" compartment="c" hasOnlySubstanceUnits="false" boundaryCondition="false" constant="false">
        <notes>
          <body xmlns="http://www.w3.org/1999/xhtml">
            <p>CHARGE: 0</p>
          </body>
        </notes>
      </species>
      <species id="M_S_G13039_c" compartment="c" hasOnlySubstanceUnits="false" boundaryCondition="false" constant="false">
        <notes>
          <body xmlns="http://www.w3.org/1999/xhtml">
            <p>CHARGE: 0</p>
          </body>
        </notes>
      </species>
      <species id="M_S_GDP_45_4_45_dehydro_45_6_45_deoxy_45_D_45_mannose_c" compartment="c" hasOnlySubstanceUnits="false" boundaryCondition="false" constant="false">
        <notes>
          <body xmlns="http://www.w3.org/1999/xhtml">
            <p>CHARGE: 0</p>
          </body>
        </notes>
      </species>
      <species id="M_S_GDP_45_D_45_mannose_c" compartment="c" hasOnlySubstanceUnits="false" boundaryCondition="false" constant="false">
        <notes>
          <body xmlns="http://www.w3.org/1999/xhtml">
            <p>CHARGE: 0</p>
          </body>
        </notes>
      </species>
      <species id="M_S_GDP_45_L_45_fucose_c" compartment="c" hasOnlySubstanceUnits="false" boundaryCondition="false" constant="false">
        <notes>
          <body xmlns="http://www.w3.org/1999/xhtml">
            <p>CHARGE: 0</p>
          </body>
        </notes>
      </species>
      <species id="M_S_GDP_45_L_45_galactose_c" compartment="c" hasOnlySubstanceUnits="false" boundaryCondition="false" constant="false">
        <notes>
          <body xmlns="http://www.w3.org/1999/xhtml">
            <p>CHARGE: 0</p>
          </body>
        </notes>
      </species>
      <species id="M_S_GDP_45_L_45_gulose_c" compartment="c" hasOnlySubstanceUnits="false" boundaryCondition="false" constant="false">
        <notes>
          <body xmlns="http://www.w3.org/1999/xhtml">
            <p>CHARGE: 0</p>
          </body>
        </notes>
      </species>
      <species id="M_S_GDP_45_mannose_c" compartment="c" hasOnlySubstanceUnits="false" boundaryCondition="false" constant="false">
        <notes>
          <body xmlns="http://www.w3.org/1999/xhtml">
            <p>CHARGE: 0</p>
          </body>
        </notes>
      </species>
      <species id="M_S_GDP_c" compartment="c" hasOnlySubstanceUnits="false" boundaryCondition="false" constant="false">
        <notes>
          <body xmlns="http://www.w3.org/1999/xhtml">
            <p>CHARGE: 0</p>
          </body>
        </notes>
      </species>
      <species id="M_S_GM1_c" compartment="c" hasOnlySubstanceUnits="false" boundaryCondition="false" constant="false">
        <notes>
          <body xmlns="http://www.w3.org/1999/xhtml">
            <p>CHARGE: 0</p>
          </body>
        </notes>
      </species>
      <species id="M_S_GM2_c" compartment="c" hasOnlySubstanceUnits="false" boundaryCondition="false" constant="false">
        <notes>
          <body xmlns="http://www.w3.org/1999/xhtml">
            <p>CHARGE: 0</p>
          </body>
        </notes>
      </species>
      <species id="M_S_GM3_c" compartment="c" hasOnlySubstanceUnits="false" boundaryCondition="false" constant="false">
        <notes>
          <body xmlns="http://www.w3.org/1999/xhtml">
            <p>CHARGE: 0</p>
          </body>
        </notes>
      </species>
      <species id="M_S_GMP_c" compartment="c" hasOnlySubstanceUnits="false" boundaryCondition="false" constant="false">
        <notes>
          <body xmlns="http://www.w3.org/1999/xhtml">
            <p>CHARGE: 0</p>
          </body>
        </notes>
      </species>
      <species id="M_S_GTP__biomass" compartment="biomass" hasOnlySubstanceUnits="false" boundaryCondition="false" constant="false">
        <notes>
          <body xmlns="http://www.w3.org/1999/xhtml">
            <p>CHARGE: 0</p>
          </body>
        </notes>
      </species>
      <species id="M_S_GTP_c" compartment="c" hasOnlySubstanceUnits="false" boundaryCondition="false" constant="false">
        <notes>
          <body xmlns="http://www.w3.org/1999/xhtml">
            <p>CHARGE: 0</p>
          </body>
        </notes>
      </species>
      <species id="M_S_Galactan_c" compartment="c" hasOnlySubstanceUnits="false" boundaryCondition="false" constant="false">
        <notes>
          <body xmlns="http://www.w3.org/1999/xhtml">
            <p>CHARGE: 0</p>
          </body>
        </notes>
      </species>
      <species id="M_S_Galactose_c" compartment="c" hasOnlySubstanceUnits="false" boundaryCondition="false" constant="false">
        <notes>
          <body xmlns="http://www.w3.org/1999/xhtml">
            <p>CHARGE: 0</p>
          </body>
        </notes>
      </species>
      <species id="M_S_Galactosylceramide_c" compartment="c" hasOnlySubstanceUnits="false" boundaryCondition="false" constant="false">
        <notes>
          <body xmlns="http://www.w3.org/1999/xhtml">
            <p>CHARGE: 0</p>
          </body>
        </notes>
      </species>
      <species id="M_S_Galactosylgloboside_c" compartment="c" hasOnlySubstanceUnits="false" boundaryCondition="false" constant="false">
        <notes>
          <body xmlns="http://www.w3.org/1999/xhtml">
            <p>CHARGE: 0</p>
          </body>
        </notes>
      </species>
      <species id="M_S_Galangin_c" compartment="c" hasOnlySubstanceUnits="false" boundaryCondition="false" constant="false">
        <notes>
          <body xmlns="http://www.w3.org/1999/xhtml">
            <p>CHARGE: 0</p>
          </body>
        </notes>
      </species>
      <species id="M_S_Garbanzol_c" compartment="c" hasOnlySubstanceUnits="false" boundaryCondition="false" constant="false">
        <notes>
          <body xmlns="http://www.w3.org/1999/xhtml">
            <p>CHARGE: 0</p>
          </body>
        </notes>
      </species>
      <species id="M_S_Gentisate_32_aldehyde_c" compartment="c" hasOnlySubstanceUnits="false" boundaryCondition="false" constant="false">
        <notes>
          <body xmlns="http://www.w3.org/1999/xhtml">
            <p>CHARGE: 0</p>
          </body>
        </notes>
      </species>
      <species id="M_S_Geranyl_32_diphosphate_c" compartment="c" hasOnlySubstanceUnits="false" boundaryCondition="false" constant="false">
        <notes>
          <body xmlns="http://www.w3.org/1999/xhtml">
            <p>CHARGE: 0</p>
          </body>
        </notes>
      </species>
      <species id="M_S_Geranylgeranyl_32_diphosphate_c" compartment="c" hasOnlySubstanceUnits="false" boundaryCondition="false" constant="false">
        <notes>
          <body xmlns="http://www.w3.org/1999/xhtml">
            <p>CHARGE: 0</p>
          </body>
        </notes>
      </species>
      <species id="M_S_Gibberellin_32_A12_32_aldehyde_c" compartment="c" hasOnlySubstanceUnits="false" boundaryCondition="false" constant="false">
        <notes>
          <body xmlns="http://www.w3.org/1999/xhtml">
            <p>CHARGE: 0</p>
          </body>
        </notes>
      </species>
      <species id="M_S_Gibberellin_32_A12_c" compartment="c" hasOnlySubstanceUnits="false" boundaryCondition="false" constant="false">
        <notes>
          <body xmlns="http://www.w3.org/1999/xhtml">
            <p>CHARGE: 0</p>
          </body>
        </notes>
      </species>
      <species id="M_S_Gibberellin_32_A15_32_open_32_lactone_c" compartment="c" hasOnlySubstanceUnits="false" boundaryCondition="false" constant="false">
        <notes>
          <body xmlns="http://www.w3.org/1999/xhtml">
            <p>CHARGE: 0</p>
          </body>
        </notes>
      </species>
      <species id="M_S_Gibberellin_32_A19_c" compartment="c" hasOnlySubstanceUnits="false" boundaryCondition="false" constant="false">
        <notes>
          <body xmlns="http://www.w3.org/1999/xhtml">
            <p>CHARGE: 0</p>
          </body>
        </notes>
      </species>
      <species id="M_S_Gibberellin_32_A1_c" compartment="c" hasOnlySubstanceUnits="false" boundaryCondition="false" constant="false">
        <notes>
          <body xmlns="http://www.w3.org/1999/xhtml">
            <p>CHARGE: 0</p>
          </body>
        </notes>
      </species>
      <species id="M_S_Gibberellin_32_A20_c" compartment="c" hasOnlySubstanceUnits="false" boundaryCondition="false" constant="false">
        <notes>
          <body xmlns="http://www.w3.org/1999/xhtml">
            <p>CHARGE: 0</p>
          </body>
        </notes>
      </species>
      <species id="M_S_Gibberellin_32_A24_c" compartment="c" hasOnlySubstanceUnits="false" boundaryCondition="false" constant="false">
        <notes>
          <body xmlns="http://www.w3.org/1999/xhtml">
            <p>CHARGE: 0</p>
          </body>
        </notes>
      </species>
      <species id="M_S_Gibberellin_32_A29_c" compartment="c" hasOnlySubstanceUnits="false" boundaryCondition="false" constant="false">
        <notes>
          <body xmlns="http://www.w3.org/1999/xhtml">
            <p>CHARGE: 0</p>
          </body>
        </notes>
      </species>
      <species id="M_S_Gibberellin_32_A34_c" compartment="c" hasOnlySubstanceUnits="false" boundaryCondition="false" constant="false">
        <notes>
          <body xmlns="http://www.w3.org/1999/xhtml">
            <p>CHARGE: 0</p>
          </body>
        </notes>
      </species>
      <species id="M_S_Gibberellin_32_A44_32_diacid_c" compartment="c" hasOnlySubstanceUnits="false" boundaryCondition="false" constant="false">
        <notes>
          <body xmlns="http://www.w3.org/1999/xhtml">
            <p>CHARGE: 0</p>
          </body>
        </notes>
      </species>
      <species id="M_S_Gibberellin_32_A4_c" compartment="c" hasOnlySubstanceUnits="false" boundaryCondition="false" constant="false">
        <notes>
          <body xmlns="http://www.w3.org/1999/xhtml">
            <p>CHARGE: 0</p>
          </body>
        </notes>
      </species>
      <species id="M_S_Gibberellin_32_A51_c" compartment="c" hasOnlySubstanceUnits="false" boundaryCondition="false" constant="false">
        <notes>
          <body xmlns="http://www.w3.org/1999/xhtml">
            <p>CHARGE: 0</p>
          </body>
        </notes>
      </species>
      <species id="M_S_Gibberellin_32_A53_c" compartment="c" hasOnlySubstanceUnits="false" boundaryCondition="false" constant="false">
        <notes>
          <body xmlns="http://www.w3.org/1999/xhtml">
            <p>CHARGE: 0</p>
          </body>
        </notes>
      </species>
      <species id="M_S_Gibberellin_32_A9_c" compartment="c" hasOnlySubstanceUnits="false" boundaryCondition="false" constant="false">
        <notes>
          <body xmlns="http://www.w3.org/1999/xhtml">
            <p>CHARGE: 0</p>
          </body>
        </notes>
      </species>
      <species id="M_S_Globo_45_H_c" compartment="c" hasOnlySubstanceUnits="false" boundaryCondition="false" constant="false">
        <notes>
          <body xmlns="http://www.w3.org/1999/xhtml">
            <p>CHARGE: 0</p>
          </body>
        </notes>
      </species>
      <species id="M_S_Globoside_c" compartment="c" hasOnlySubstanceUnits="false" boundaryCondition="false" constant="false">
        <notes>
          <body xmlns="http://www.w3.org/1999/xhtml">
            <p>CHARGE: 0</p>
          </body>
        </notes>
      </species>
      <species id="M_S_Globotriaosylceramide_c" compartment="c" hasOnlySubstanceUnits="false" boundaryCondition="false" constant="false">
        <notes>
          <body xmlns="http://www.w3.org/1999/xhtml">
            <p>CHARGE: 0</p>
          </body>
        </notes>
      </species>
      <species id="M_S_Glucobrassicin_c" compartment="c" hasOnlySubstanceUnits="false" boundaryCondition="false" constant="false">
        <notes>
          <body xmlns="http://www.w3.org/1999/xhtml">
            <p>CHARGE: 0</p>
          </body>
        </notes>
      </species>
      <species id="M_S_Glucose__biomass" compartment="biomass" hasOnlySubstanceUnits="false" boundaryCondition="false" constant="false">
        <notes>
          <body xmlns="http://www.w3.org/1999/xhtml">
            <p>CHARGE: 0</p>
          </body>
        </notes>
      </species>
      <species id="M_S_Glucose_c" compartment="c" hasOnlySubstanceUnits="false" boundaryCondition="false" constant="false">
        <notes>
          <body xmlns="http://www.w3.org/1999/xhtml">
            <p>CHARGE: 0</p>
          </body>
        </notes>
      </species>
      <species id="M_S_Glucose_p" compartment="p" hasOnlySubstanceUnits="false" boundaryCondition="false" constant="false">
        <notes>
          <body xmlns="http://www.w3.org/1999/xhtml">
            <p>CHARGE: 0</p>
          </body>
        </notes>
      </species>
      <species id="M_S_Glucosylceramide_c" compartment="c" hasOnlySubstanceUnits="false" boundaryCondition="false" constant="false">
        <notes>
          <body xmlns="http://www.w3.org/1999/xhtml">
            <p>CHARGE: 0</p>
          </body>
        </notes>
      </species>
      <species id="M_S_Glutaconyl_45_1_45_CoA_c" compartment="c" hasOnlySubstanceUnits="false" boundaryCondition="false" constant="false">
        <notes>
          <body xmlns="http://www.w3.org/1999/xhtml">
            <p>CHARGE: 0</p>
          </body>
        </notes>
      </species>
      <species id="M_S_Glutamate_c" compartment="c" hasOnlySubstanceUnits="false" boundaryCondition="false" constant="false">
        <notes>
          <body xmlns="http://www.w3.org/1999/xhtml">
            <p>CHARGE: 0</p>
          </body>
        </notes>
      </species>
      <species id="M_S_Glutaminyl_45_tRNA_40_Gln_41__c" compartment="c" hasOnlySubstanceUnits="false" boundaryCondition="false" constant="false">
        <notes>
          <body xmlns="http://www.w3.org/1999/xhtml">
            <p>CHARGE: 0</p>
          </body>
        </notes>
      </species>
      <species id="M_S_Glutaryl_45_CoA_c" compartment="c" hasOnlySubstanceUnits="false" boundaryCondition="false" constant="false">
        <notes>
          <body xmlns="http://www.w3.org/1999/xhtml">
            <p>CHARGE: 0</p>
          </body>
        </notes>
      </species>
      <species id="M_S_Glutathione_32_episulfonium_32_ion_c" compartment="c" hasOnlySubstanceUnits="false" boundaryCondition="false" constant="false">
        <notes>
          <body xmlns="http://www.w3.org/1999/xhtml">
            <p>CHARGE: 0</p>
          </body>
        </notes>
      </species>
      <species id="M_S_Glutathione_c" compartment="c" hasOnlySubstanceUnits="false" boundaryCondition="false" constant="false">
        <notes>
          <body xmlns="http://www.w3.org/1999/xhtml">
            <p>CHARGE: 0</p>
          </body>
        </notes>
      </species>
      <species id="M_S_Glycerol_c" compartment="c" hasOnlySubstanceUnits="false" boundaryCondition="false" constant="false">
        <notes>
          <body xmlns="http://www.w3.org/1999/xhtml">
            <p>CHARGE: 0</p>
          </body>
        </notes>
      </species>
      <species id="M_S_Glycerone_32_phosphate_c" compartment="c" hasOnlySubstanceUnits="false" boundaryCondition="false" constant="false">
        <notes>
          <body xmlns="http://www.w3.org/1999/xhtml">
            <p>CHARGE: 0</p>
          </body>
        </notes>
      </species>
      <species id="M_S_Glycerone_32_phosphate_p" compartment="p" hasOnlySubstanceUnits="false" boundaryCondition="false" constant="false">
        <notes>
          <body xmlns="http://www.w3.org/1999/xhtml">
            <p>CHARGE: 0</p>
          </body>
        </notes>
      </species>
      <species id="M_S_Glycine__biomass" compartment="biomass" hasOnlySubstanceUnits="false" boundaryCondition="false" constant="false">
        <notes>
          <body xmlns="http://www.w3.org/1999/xhtml">
            <p>CHARGE: 0</p>
          </body>
        </notes>
      </species>
      <species id="M_S_Glycine_c" compartment="c" hasOnlySubstanceUnits="false" boundaryCondition="false" constant="false">
        <notes>
          <body xmlns="http://www.w3.org/1999/xhtml">
            <p>CHARGE: 0</p>
          </body>
        </notes>
      </species>
      <species id="M_S_Glycine_m" compartment="m" hasOnlySubstanceUnits="false" boundaryCondition="false" constant="false">
        <notes>
          <body xmlns="http://www.w3.org/1999/xhtml">
            <p>CHARGE: 0</p>
          </body>
        </notes>
      </species>
      <species id="M_S_Glycine_x" compartment="x" hasOnlySubstanceUnits="false" boundaryCondition="false" constant="false">
        <notes>
          <body xmlns="http://www.w3.org/1999/xhtml">
            <p>CHARGE: 0</p>
          </body>
        </notes>
      </species>
      <species id="M_S_Glycolaldehyde_c" compartment="c" hasOnlySubstanceUnits="false" boundaryCondition="false" constant="false">
        <notes>
          <body xmlns="http://www.w3.org/1999/xhtml">
            <p>CHARGE: 0</p>
          </body>
        </notes>
      </species>
      <species id="M_S_Glycolate_c" compartment="c" hasOnlySubstanceUnits="false" boundaryCondition="false" constant="false">
        <notes>
          <body xmlns="http://www.w3.org/1999/xhtml">
            <p>CHARGE: 0</p>
          </body>
        </notes>
      </species>
      <species id="M_S_Glycolate_p" compartment="p" hasOnlySubstanceUnits="false" boundaryCondition="false" constant="false">
        <notes>
          <body xmlns="http://www.w3.org/1999/xhtml">
            <p>CHARGE: 0</p>
          </body>
        </notes>
      </species>
      <species id="M_S_Glycolate_x" compartment="x" hasOnlySubstanceUnits="false" boundaryCondition="false" constant="false">
        <notes>
          <body xmlns="http://www.w3.org/1999/xhtml">
            <p>CHARGE: 0</p>
          </body>
        </notes>
      </species>
      <species id="M_S_Glycyl_45_tRNA_40_Gly_41__c" compartment="c" hasOnlySubstanceUnits="false" boundaryCondition="false" constant="false">
        <notes>
          <body xmlns="http://www.w3.org/1999/xhtml">
            <p>CHARGE: 0</p>
          </body>
        </notes>
      </species>
      <species id="M_S_Glyoxylate_c" compartment="c" hasOnlySubstanceUnits="false" boundaryCondition="false" constant="false">
        <notes>
          <body xmlns="http://www.w3.org/1999/xhtml">
            <p>CHARGE: 0</p>
          </body>
        </notes>
      </species>
      <species id="M_S_Glyoxylate_x" compartment="x" hasOnlySubstanceUnits="false" boundaryCondition="false" constant="false">
        <notes>
          <body xmlns="http://www.w3.org/1999/xhtml">
            <p>CHARGE: 0</p>
          </body>
        </notes>
      </species>
      <species id="M_S_Guanine_c" compartment="c" hasOnlySubstanceUnits="false" boundaryCondition="false" constant="false">
        <notes>
          <body xmlns="http://www.w3.org/1999/xhtml">
            <p>CHARGE: 0</p>
          </body>
        </notes>
      </species>
      <species id="M_S_Guanosine_32_3_39__45_diphosphate_32_5_39__45_triphosphate_c" compartment="c" hasOnlySubstanceUnits="false" boundaryCondition="false" constant="false">
        <notes>
          <body xmlns="http://www.w3.org/1999/xhtml">
            <p>CHARGE: 0</p>
          </body>
        </notes>
      </species>
      <species id="M_S_Guanosine_c" compartment="c" hasOnlySubstanceUnits="false" boundaryCondition="false" constant="false">
        <notes>
          <body xmlns="http://www.w3.org/1999/xhtml">
            <p>CHARGE: 0</p>
          </body>
        </notes>
      </species>
      <species id="M_S_H2O2_c" compartment="c" hasOnlySubstanceUnits="false" boundaryCondition="false" constant="false">
        <notes>
          <body xmlns="http://www.w3.org/1999/xhtml">
            <p>CHARGE: 0</p>
          </body>
        </notes>
      </species>
      <species id="M_S_H2O2_x" compartment="x" hasOnlySubstanceUnits="false" boundaryCondition="false" constant="false">
        <notes>
          <body xmlns="http://www.w3.org/1999/xhtml">
            <p>CHARGE: 0</p>
          </body>
        </notes>
      </species>
      <species id="M_S_H2O_c" compartment="c" hasOnlySubstanceUnits="false" boundaryCondition="false" constant="false">
        <notes>
          <body xmlns="http://www.w3.org/1999/xhtml">
            <p>CHARGE: 0</p>
          </body>
        </notes>
      </species>
      <species id="M_S_H2O_m" compartment="m" hasOnlySubstanceUnits="false" boundaryCondition="false" constant="false">
        <notes>
          <body xmlns="http://www.w3.org/1999/xhtml">
            <p>CHARGE: 0</p>
          </body>
        </notes>
      </species>
      <species id="M_S_H2O_p" compartment="p" hasOnlySubstanceUnits="false" boundaryCondition="false" constant="false">
        <notes>
          <body xmlns="http://www.w3.org/1999/xhtml">
            <p>CHARGE: 0</p>
          </body>
        </notes>
      </species>
      <species id="M_S_H2O_x" compartment="x" hasOnlySubstanceUnits="false" boundaryCondition="false" constant="false">
        <notes>
          <body xmlns="http://www.w3.org/1999/xhtml">
            <p>CHARGE: 0</p>
          </body>
        </notes>
      </species>
      <species id="M_S_HCO3_45__c" compartment="c" hasOnlySubstanceUnits="false" boundaryCondition="false" constant="false">
        <notes>
          <body xmlns="http://www.w3.org/1999/xhtml">
            <p>CHARGE: 0</p>
          </body>
        </notes>
      </species>
      <species id="M_S_HCO3_45__m" compartment="m" hasOnlySubstanceUnits="false" boundaryCondition="false" constant="false">
        <notes>
          <body xmlns="http://www.w3.org/1999/xhtml">
            <p>CHARGE: 0</p>
          </body>
        </notes>
      </species>
      <species id="M_S_HCO3_45__p" compartment="p" hasOnlySubstanceUnits="false" boundaryCondition="false" constant="false">
        <notes>
          <body xmlns="http://www.w3.org/1999/xhtml">
            <p>CHARGE: 0</p>
          </body>
        </notes>
      </species>
      <species id="M_S_HCl_c" compartment="c" hasOnlySubstanceUnits="false" boundaryCondition="false" constant="false">
        <notes>
          <body xmlns="http://www.w3.org/1999/xhtml">
            <p>CHARGE: 0</p>
          </body>
        </notes>
      </species>
      <species id="M_S_HSO3_45__c" compartment="c" hasOnlySubstanceUnits="false" boundaryCondition="false" constant="false">
        <notes>
          <body xmlns="http://www.w3.org/1999/xhtml">
            <p>CHARGE: 0</p>
          </body>
        </notes>
      </species>
      <species id="M_S_HX_c" compartment="c" hasOnlySubstanceUnits="false" boundaryCondition="false" constant="false">
        <notes>
          <body xmlns="http://www.w3.org/1999/xhtml">
            <p>CHARGE: 0</p>
          </body>
        </notes>
      </species>
      <species id="M_S_H_43__c" compartment="c" hasOnlySubstanceUnits="false" boundaryCondition="false" constant="false">
        <notes>
          <body xmlns="http://www.w3.org/1999/xhtml">
            <p>CHARGE: 0</p>
          </body>
        </notes>
      </species>
      <species id="M_S_H_43__m" compartment="m" hasOnlySubstanceUnits="false" boundaryCondition="false" constant="false">
        <notes>
          <body xmlns="http://www.w3.org/1999/xhtml">
            <p>CHARGE: 0</p>
          </body>
        </notes>
      </species>
      <species id="M_S_H_43__p" compartment="p" hasOnlySubstanceUnits="false" boundaryCondition="false" constant="false">
        <notes>
          <body xmlns="http://www.w3.org/1999/xhtml">
            <p>CHARGE: 0</p>
          </body>
        </notes>
      </species>
      <species id="M_S_H_43__x" compartment="x" hasOnlySubstanceUnits="false" boundaryCondition="false" constant="false">
        <notes>
          <body xmlns="http://www.w3.org/1999/xhtml">
            <p>CHARGE: 0</p>
          </body>
        </notes>
      </species>
      <species id="M_S_Heme_32_A_c" compartment="c" hasOnlySubstanceUnits="false" boundaryCondition="false" constant="false">
        <notes>
          <body xmlns="http://www.w3.org/1999/xhtml">
            <p>CHARGE: 0</p>
          </body>
        </notes>
      </species>
      <species id="M_S_Heme_32_O_c" compartment="c" hasOnlySubstanceUnits="false" boundaryCondition="false" constant="false">
        <notes>
          <body xmlns="http://www.w3.org/1999/xhtml">
            <p>CHARGE: 0</p>
          </body>
        </notes>
      </species>
      <species id="M_S_Heme_c" compartment="c" hasOnlySubstanceUnits="false" boundaryCondition="false" constant="false">
        <notes>
          <body xmlns="http://www.w3.org/1999/xhtml">
            <p>CHARGE: 0</p>
          </body>
        </notes>
      </species>
      <species id="M_S_Hexadecanal_c" compartment="c" hasOnlySubstanceUnits="false" boundaryCondition="false" constant="false">
        <notes>
          <body xmlns="http://www.w3.org/1999/xhtml">
            <p>CHARGE: 0</p>
          </body>
        </notes>
      </species>
      <species id="M_S_Hexadecanoic_32_acid__acc" compartment="acc" hasOnlySubstanceUnits="false" boundaryCondition="false" constant="false">
        <notes>
          <body xmlns="http://www.w3.org/1999/xhtml">
            <p>CHARGE: 0</p>
          </body>
        </notes>
      </species>
      <species id="M_S_Hexadecanoic_32_acid__biomass" compartment="biomass" hasOnlySubstanceUnits="false" boundaryCondition="false" constant="false">
        <notes>
          <body xmlns="http://www.w3.org/1999/xhtml">
            <p>CHARGE: 0</p>
          </body>
        </notes>
      </species>
      <species id="M_S_Hexadecanoic_32_acid_c" compartment="c" hasOnlySubstanceUnits="false" boundaryCondition="false" constant="false">
        <notes>
          <body xmlns="http://www.w3.org/1999/xhtml">
            <p>CHARGE: 0</p>
          </body>
        </notes>
      </species>
      <species id="M_S_Hexadecanoic_32_acid_p" compartment="p" hasOnlySubstanceUnits="false" boundaryCondition="false" constant="false">
        <notes>
          <body xmlns="http://www.w3.org/1999/xhtml">
            <p>CHARGE: 0</p>
          </body>
        </notes>
      </species>
      <species id="M_S_Hexadecanoic_32_acid_x" compartment="x" hasOnlySubstanceUnits="false" boundaryCondition="false" constant="false">
        <notes>
          <body xmlns="http://www.w3.org/1999/xhtml">
            <p>CHARGE: 0</p>
          </body>
        </notes>
      </species>
      <species id="M_S_Hexadecanoyl_45__91_acp_93__c" compartment="c" hasOnlySubstanceUnits="false" boundaryCondition="false" constant="false">
        <notes>
          <body xmlns="http://www.w3.org/1999/xhtml">
            <p>CHARGE: 0</p>
          </body>
        </notes>
      </species>
      <species id="M_S_Hexadecanoyl_45__91_acp_93__p" compartment="p" hasOnlySubstanceUnits="false" boundaryCondition="false" constant="false">
        <notes>
          <body xmlns="http://www.w3.org/1999/xhtml">
            <p>CHARGE: 0</p>
          </body>
        </notes>
      </species>
      <species id="M_S_Hexadecenoyl_45__91_acyl_45_carrier_32_protein_93__c" compartment="c" hasOnlySubstanceUnits="false" boundaryCondition="false" constant="false">
        <notes>
          <body xmlns="http://www.w3.org/1999/xhtml">
            <p>CHARGE: 0</p>
          </body>
        </notes>
      </species>
      <species id="M_S_Hexanoyl_45_CoA_x" compartment="x" hasOnlySubstanceUnits="false" boundaryCondition="false" constant="false">
        <notes>
          <body xmlns="http://www.w3.org/1999/xhtml">
            <p>CHARGE: 0</p>
          </body>
        </notes>
      </species>
      <species id="M_S_Hexanoyl_45__91_acp_93__c" compartment="c" hasOnlySubstanceUnits="false" boundaryCondition="false" constant="false">
        <notes>
          <body xmlns="http://www.w3.org/1999/xhtml">
            <p>CHARGE: 0</p>
          </body>
        </notes>
      </species>
      <species id="M_S_Hexanoyl_45__91_acp_93__p" compartment="p" hasOnlySubstanceUnits="false" boundaryCondition="false" constant="false">
        <notes>
          <body xmlns="http://www.w3.org/1999/xhtml">
            <p>CHARGE: 0</p>
          </body>
        </notes>
      </species>
      <species id="M_S_Holo_45__91_carboxylase_93__c" compartment="c" hasOnlySubstanceUnits="false" boundaryCondition="false" constant="false">
        <notes>
          <body xmlns="http://www.w3.org/1999/xhtml">
            <p>CHARGE: 0</p>
          </body>
        </notes>
      </species>
      <species id="M_S_Homoeriodictyol_32_chalcone_c" compartment="c" hasOnlySubstanceUnits="false" boundaryCondition="false" constant="false">
        <notes>
          <body xmlns="http://www.w3.org/1999/xhtml">
            <p>CHARGE: 0</p>
          </body>
        </notes>
      </species>
      <species id="M_S_Homogentisate_c" compartment="c" hasOnlySubstanceUnits="false" boundaryCondition="false" constant="false">
        <notes>
          <body xmlns="http://www.w3.org/1999/xhtml">
            <p>CHARGE: 0</p>
          </body>
        </notes>
      </species>
      <species id="M_S_Hordenine_c" compartment="c" hasOnlySubstanceUnits="false" boundaryCondition="false" constant="false">
        <notes>
          <body xmlns="http://www.w3.org/1999/xhtml">
            <p>CHARGE: 0</p>
          </body>
        </notes>
      </species>
      <species id="M_S_Hydrobromic_32_acid_c" compartment="c" hasOnlySubstanceUnits="false" boundaryCondition="false" constant="false">
        <notes>
          <body xmlns="http://www.w3.org/1999/xhtml">
            <p>CHARGE: 0</p>
          </body>
        </notes>
      </species>
      <species id="M_S_Hydrofluoric_32_acid_c" compartment="c" hasOnlySubstanceUnits="false" boundaryCondition="false" constant="false">
        <notes>
          <body xmlns="http://www.w3.org/1999/xhtml">
            <p>CHARGE: 0</p>
          </body>
        </notes>
      </species>
      <species id="M_S_Hydrogen_32_cyanide_c" compartment="c" hasOnlySubstanceUnits="false" boundaryCondition="false" constant="false">
        <notes>
          <body xmlns="http://www.w3.org/1999/xhtml">
            <p>CHARGE: 0</p>
          </body>
        </notes>
      </species>
      <species id="M_S_Hydrogen_32_sulfide_c" compartment="c" hasOnlySubstanceUnits="false" boundaryCondition="false" constant="false">
        <notes>
          <body xmlns="http://www.w3.org/1999/xhtml">
            <p>CHARGE: 0</p>
          </body>
        </notes>
      </species>
      <species id="M_S_Hydrogen_c" compartment="c" hasOnlySubstanceUnits="false" boundaryCondition="false" constant="false">
        <notes>
          <body xmlns="http://www.w3.org/1999/xhtml">
            <p>CHARGE: 0</p>
          </body>
        </notes>
      </species>
      <species id="M_S_Hydroxymethylbilane_c" compartment="c" hasOnlySubstanceUnits="false" boundaryCondition="false" constant="false">
        <notes>
          <body xmlns="http://www.w3.org/1999/xhtml">
            <p>CHARGE: 0</p>
          </body>
        </notes>
      </species>
      <species id="M_S_Hydroxypyruvate_x" compartment="x" hasOnlySubstanceUnits="false" boundaryCondition="false" constant="false">
        <notes>
          <body xmlns="http://www.w3.org/1999/xhtml">
            <p>CHARGE: 0</p>
          </body>
        </notes>
      </species>
      <species id="M_S_Hypotaurine_c" compartment="c" hasOnlySubstanceUnits="false" boundaryCondition="false" constant="false">
        <notes>
          <body xmlns="http://www.w3.org/1999/xhtml">
            <p>CHARGE: 0</p>
          </body>
        </notes>
      </species>
      <species id="M_S_Hypoxanthine_c" compartment="c" hasOnlySubstanceUnits="false" boundaryCondition="false" constant="false">
        <notes>
          <body xmlns="http://www.w3.org/1999/xhtml">
            <p>CHARGE: 0</p>
          </body>
        </notes>
      </species>
      <species id="M_S_IDP_c" compartment="c" hasOnlySubstanceUnits="false" boundaryCondition="false" constant="false">
        <notes>
          <body xmlns="http://www.w3.org/1999/xhtml">
            <p>CHARGE: 0</p>
          </body>
        </notes>
      </species>
      <species id="M_S_IMP_c" compartment="c" hasOnlySubstanceUnits="false" boundaryCondition="false" constant="false">
        <notes>
          <body xmlns="http://www.w3.org/1999/xhtml">
            <p>CHARGE: 0</p>
          </body>
        </notes>
      </species>
      <species id="M_S_ITP_c" compartment="c" hasOnlySubstanceUnits="false" boundaryCondition="false" constant="false">
        <notes>
          <body xmlns="http://www.w3.org/1999/xhtml">
            <p>CHARGE: 0</p>
          </body>
        </notes>
      </species>
      <species id="M_S_IV2Fuc_45_Lc4Cer_c" compartment="c" hasOnlySubstanceUnits="false" boundaryCondition="false" constant="false">
        <notes>
          <body xmlns="http://www.w3.org/1999/xhtml">
            <p>CHARGE: 0</p>
          </body>
        </notes>
      </species>
      <species id="M_S_IV2Fuc_45_nLc4Cer_c" compartment="c" hasOnlySubstanceUnits="false" boundaryCondition="false" constant="false">
        <notes>
          <body xmlns="http://www.w3.org/1999/xhtml">
            <p>CHARGE: 0</p>
          </body>
        </notes>
      </species>
      <species id="M_S_Icosadienoic_32_acid_c" compartment="c" hasOnlySubstanceUnits="false" boundaryCondition="false" constant="false">
        <notes>
          <body xmlns="http://www.w3.org/1999/xhtml">
            <p>CHARGE: 0</p>
          </body>
        </notes>
      </species>
      <species id="M_S_Icosanoic_32_acid_c" compartment="c" hasOnlySubstanceUnits="false" boundaryCondition="false" constant="false">
        <notes>
          <body xmlns="http://www.w3.org/1999/xhtml">
            <p>CHARGE: 0</p>
          </body>
        </notes>
      </species>
      <species id="M_S_Icosatrienoic_32_acid_c" compartment="c" hasOnlySubstanceUnits="false" boundaryCondition="false" constant="false">
        <notes>
          <body xmlns="http://www.w3.org/1999/xhtml">
            <p>CHARGE: 0</p>
          </body>
        </notes>
      </species>
      <species id="M_S_Icosenoic_32_acid_c" compartment="c" hasOnlySubstanceUnits="false" boundaryCondition="false" constant="false">
        <notes>
          <body xmlns="http://www.w3.org/1999/xhtml">
            <p>CHARGE: 0</p>
          </body>
        </notes>
      </species>
      <species id="M_S_Icosenoyl_45_CoA_c" compartment="c" hasOnlySubstanceUnits="false" boundaryCondition="false" constant="false">
        <notes>
          <body xmlns="http://www.w3.org/1999/xhtml">
            <p>CHARGE: 0</p>
          </body>
        </notes>
      </species>
      <species id="M_S_Imidazole_45_4_45_acetaldehyde_c" compartment="c" hasOnlySubstanceUnits="false" boundaryCondition="false" constant="false">
        <notes>
          <body xmlns="http://www.w3.org/1999/xhtml">
            <p>CHARGE: 0</p>
          </body>
        </notes>
      </species>
      <species id="M_S_Imidazole_45_4_45_acetate_c" compartment="c" hasOnlySubstanceUnits="false" boundaryCondition="false" constant="false">
        <notes>
          <body xmlns="http://www.w3.org/1999/xhtml">
            <p>CHARGE: 0</p>
          </body>
        </notes>
      </species>
      <species id="M_S_Iminoaspartate_c" compartment="c" hasOnlySubstanceUnits="false" boundaryCondition="false" constant="false">
        <notes>
          <body xmlns="http://www.w3.org/1999/xhtml">
            <p>CHARGE: 0</p>
          </body>
        </notes>
      </species>
      <species id="M_S_Indole_45_3_45_acetaldehyde_c" compartment="c" hasOnlySubstanceUnits="false" boundaryCondition="false" constant="false">
        <notes>
          <body xmlns="http://www.w3.org/1999/xhtml">
            <p>CHARGE: 0</p>
          </body>
        </notes>
      </species>
      <species id="M_S_Indole_45_3_45_acetate_c" compartment="c" hasOnlySubstanceUnits="false" boundaryCondition="false" constant="false">
        <notes>
          <body xmlns="http://www.w3.org/1999/xhtml">
            <p>CHARGE: 0</p>
          </body>
        </notes>
      </species>
      <species id="M_S_Indole_c" compartment="c" hasOnlySubstanceUnits="false" boundaryCondition="false" constant="false">
        <notes>
          <body xmlns="http://www.w3.org/1999/xhtml">
            <p>CHARGE: 0</p>
          </body>
        </notes>
      </species>
      <species id="M_S_Indoleglycerol_32_phosphate_c" compartment="c" hasOnlySubstanceUnits="false" boundaryCondition="false" constant="false">
        <notes>
          <body xmlns="http://www.w3.org/1999/xhtml">
            <p>CHARGE: 0</p>
          </body>
        </notes>
      </species>
      <species id="M_S_Inosine_c" compartment="c" hasOnlySubstanceUnits="false" boundaryCondition="false" constant="false">
        <notes>
          <body xmlns="http://www.w3.org/1999/xhtml">
            <p>CHARGE: 0</p>
          </body>
        </notes>
      </species>
      <species id="M_S_Inositol_32_1_45_phosphate_c" compartment="c" hasOnlySubstanceUnits="false" boundaryCondition="false" constant="false">
        <notes>
          <body xmlns="http://www.w3.org/1999/xhtml">
            <p>CHARGE: 0</p>
          </body>
        </notes>
      </species>
      <species id="M_S_Isochorismate_c" compartment="c" hasOnlySubstanceUnits="false" boundaryCondition="false" constant="false">
        <notes>
          <body xmlns="http://www.w3.org/1999/xhtml">
            <p>CHARGE: 0</p>
          </body>
        </notes>
      </species>
      <species id="M_S_Isocitrate_c" compartment="c" hasOnlySubstanceUnits="false" boundaryCondition="false" constant="false">
        <notes>
          <body xmlns="http://www.w3.org/1999/xhtml">
            <p>CHARGE: 0</p>
          </body>
        </notes>
      </species>
      <species id="M_S_Isocitrate_m" compartment="m" hasOnlySubstanceUnits="false" boundaryCondition="false" constant="false">
        <notes>
          <body xmlns="http://www.w3.org/1999/xhtml">
            <p>CHARGE: 0</p>
          </body>
        </notes>
      </species>
      <species id="M_S_Isocitrate_x" compartment="x" hasOnlySubstanceUnits="false" boundaryCondition="false" constant="false">
        <notes>
          <body xmlns="http://www.w3.org/1999/xhtml">
            <p>CHARGE: 0</p>
          </body>
        </notes>
      </species>
      <species id="M_S_Isofucosterol_c" compartment="c" hasOnlySubstanceUnits="false" boundaryCondition="false" constant="false">
        <notes>
          <body xmlns="http://www.w3.org/1999/xhtml">
            <p>CHARGE: 0</p>
          </body>
        </notes>
      </species>
      <species id="M_S_Isoliquiritigenin_c" compartment="c" hasOnlySubstanceUnits="false" boundaryCondition="false" constant="false">
        <notes>
          <body xmlns="http://www.w3.org/1999/xhtml">
            <p>CHARGE: 0</p>
          </body>
        </notes>
      </species>
      <species id="M_S_Isomaltose_c" compartment="c" hasOnlySubstanceUnits="false" boundaryCondition="false" constant="false">
        <notes>
          <body xmlns="http://www.w3.org/1999/xhtml">
            <p>CHARGE: 0</p>
          </body>
        </notes>
      </species>
      <species id="M_S_Isopentenyl_32_diphosphate_c" compartment="c" hasOnlySubstanceUnits="false" boundaryCondition="false" constant="false">
        <notes>
          <body xmlns="http://www.w3.org/1999/xhtml">
            <p>CHARGE: 0</p>
          </body>
        </notes>
      </species>
      <species id="M_S_Isopentenyladenosine_45_5_39__45_triphosphate_c" compartment="c" hasOnlySubstanceUnits="false" boundaryCondition="false" constant="false">
        <notes>
          <body xmlns="http://www.w3.org/1999/xhtml">
            <p>CHARGE: 0</p>
          </body>
        </notes>
      </species>
      <species id="M_S_Isopnetenyladenosine_45_5_39__45_diphosphate_c" compartment="c" hasOnlySubstanceUnits="false" boundaryCondition="false" constant="false">
        <notes>
          <body xmlns="http://www.w3.org/1999/xhtml">
            <p>CHARGE: 0</p>
          </body>
        </notes>
      </species>
      <species id="M_S_Isosalipurpol_c" compartment="c" hasOnlySubstanceUnits="false" boundaryCondition="false" constant="false">
        <notes>
          <body xmlns="http://www.w3.org/1999/xhtml">
            <p>CHARGE: 0</p>
          </body>
        </notes>
      </species>
      <species id="M_S_Kaempferol_32_3_45_O_45_glucoside_c" compartment="c" hasOnlySubstanceUnits="false" boundaryCondition="false" constant="false">
        <notes>
          <body xmlns="http://www.w3.org/1999/xhtml">
            <p>CHARGE: 0</p>
          </body>
        </notes>
      </species>
      <species id="M_S_Kaempferol_c" compartment="c" hasOnlySubstanceUnits="false" boundaryCondition="false" constant="false">
        <notes>
          <body xmlns="http://www.w3.org/1999/xhtml">
            <p>CHARGE: 0</p>
          </body>
        </notes>
      </species>
      <species id="M_S_Kaur_45_16_45_en_45_18_45_al_c" compartment="c" hasOnlySubstanceUnits="false" boundaryCondition="false" constant="false">
        <notes>
          <body xmlns="http://www.w3.org/1999/xhtml">
            <p>CHARGE: 0</p>
          </body>
        </notes>
      </species>
      <species id="M_S_Kaur_45_16_45_en_45_18_45_oic_32_acid_c" compartment="c" hasOnlySubstanceUnits="false" boundaryCondition="false" constant="false">
        <notes>
          <body xmlns="http://www.w3.org/1999/xhtml">
            <p>CHARGE: 0</p>
          </body>
        </notes>
      </species>
      <species id="M_S_Kaur_45_16_45_en_45_18_45_ol_c" compartment="c" hasOnlySubstanceUnits="false" boundaryCondition="false" constant="false">
        <notes>
          <body xmlns="http://www.w3.org/1999/xhtml">
            <p>CHARGE: 0</p>
          </body>
        </notes>
      </species>
      <species id="M_S_Ketone_c" compartment="c" hasOnlySubstanceUnits="false" boundaryCondition="false" constant="false">
        <notes>
          <body xmlns="http://www.w3.org/1999/xhtml">
            <p>CHARGE: 0</p>
          </body>
        </notes>
      </species>
      <species id="M_S_LL_45_2_44_6_45_Diaminoheptanedioate_c" compartment="c" hasOnlySubstanceUnits="false" boundaryCondition="false" constant="false">
        <notes>
          <body xmlns="http://www.w3.org/1999/xhtml">
            <p>CHARGE: 0</p>
          </body>
        </notes>
      </species>
      <species id="M_S_L_45_1_45_Pyrroline_45_3_45_hydroxy_45_5_45_carboxylate_c" compartment="c" hasOnlySubstanceUnits="false" boundaryCondition="false" constant="false">
        <notes>
          <body xmlns="http://www.w3.org/1999/xhtml">
            <p>CHARGE: 0</p>
          </body>
        </notes>
      </species>
      <species id="M_S_L_45_2_44_3_45_Dihydrodipicolinate_c" compartment="c" hasOnlySubstanceUnits="false" boundaryCondition="false" constant="false">
        <notes>
          <body xmlns="http://www.w3.org/1999/xhtml">
            <p>CHARGE: 0</p>
          </body>
        </notes>
      </species>
      <species id="M_S_L_45_2_45_Aminoadipate_32_6_45_semialdehyde_c" compartment="c" hasOnlySubstanceUnits="false" boundaryCondition="false" constant="false">
        <notes>
          <body xmlns="http://www.w3.org/1999/xhtml">
            <p>CHARGE: 0</p>
          </body>
        </notes>
      </species>
      <species id="M_S_L_45_Alanine__biomass" compartment="biomass" hasOnlySubstanceUnits="false" boundaryCondition="false" constant="false">
        <notes>
          <body xmlns="http://www.w3.org/1999/xhtml">
            <p>CHARGE: 0</p>
          </body>
        </notes>
      </species>
      <species id="M_S_L_45_Alanine_c" compartment="c" hasOnlySubstanceUnits="false" boundaryCondition="false" constant="false">
        <notes>
          <body xmlns="http://www.w3.org/1999/xhtml">
            <p>CHARGE: 0</p>
          </body>
        </notes>
      </species>
      <species id="M_S_L_45_Alanine_p" compartment="p" hasOnlySubstanceUnits="false" boundaryCondition="false" constant="false">
        <notes>
          <body xmlns="http://www.w3.org/1999/xhtml">
            <p>CHARGE: 0</p>
          </body>
        </notes>
      </species>
      <species id="M_S_L_45_Alanyl_45_tRNA_c" compartment="c" hasOnlySubstanceUnits="false" boundaryCondition="false" constant="false">
        <notes>
          <body xmlns="http://www.w3.org/1999/xhtml">
            <p>CHARGE: 0</p>
          </body>
        </notes>
      </species>
      <species id="M_S_L_45_Amino_32_acid_c" compartment="c" hasOnlySubstanceUnits="false" boundaryCondition="false" constant="false">
        <notes>
          <body xmlns="http://www.w3.org/1999/xhtml">
            <p>CHARGE: 0</p>
          </body>
        </notes>
      </species>
      <species id="M_S_L_45_Arabinose_c" compartment="c" hasOnlySubstanceUnits="false" boundaryCondition="false" constant="false">
        <notes>
          <body xmlns="http://www.w3.org/1999/xhtml">
            <p>CHARGE: 0</p>
          </body>
        </notes>
      </species>
      <species id="M_S_L_45_Arginine__biomass" compartment="biomass" hasOnlySubstanceUnits="false" boundaryCondition="false" constant="false">
        <notes>
          <body xmlns="http://www.w3.org/1999/xhtml">
            <p>CHARGE: 0</p>
          </body>
        </notes>
      </species>
      <species id="M_S_L_45_Arginine_c" compartment="c" hasOnlySubstanceUnits="false" boundaryCondition="false" constant="false">
        <notes>
          <body xmlns="http://www.w3.org/1999/xhtml">
            <p>CHARGE: 0</p>
          </body>
        </notes>
      </species>
      <species id="M_S_L_45_Arginyl_45_tRNA_40_Arg_41__c" compartment="c" hasOnlySubstanceUnits="false" boundaryCondition="false" constant="false">
        <notes>
          <body xmlns="http://www.w3.org/1999/xhtml">
            <p>CHARGE: 0</p>
          </body>
        </notes>
      </species>
      <species id="M_S_L_45_Arogenate_c" compartment="c" hasOnlySubstanceUnits="false" boundaryCondition="false" constant="false">
        <notes>
          <body xmlns="http://www.w3.org/1999/xhtml">
            <p>CHARGE: 0</p>
          </body>
        </notes>
      </species>
      <species id="M_S_L_45_Asparagine__biomass" compartment="biomass" hasOnlySubstanceUnits="false" boundaryCondition="false" constant="false">
        <notes>
          <body xmlns="http://www.w3.org/1999/xhtml">
            <p>CHARGE: 0</p>
          </body>
        </notes>
      </species>
      <species id="M_S_L_45_Asparagine_c" compartment="c" hasOnlySubstanceUnits="false" boundaryCondition="false" constant="false">
        <notes>
          <body xmlns="http://www.w3.org/1999/xhtml">
            <p>CHARGE: 0</p>
          </body>
        </notes>
      </species>
      <species id="M_S_L_45_Asparaginyl_45_tRNA_40_Asn_41__c" compartment="c" hasOnlySubstanceUnits="false" boundaryCondition="false" constant="false">
        <notes>
          <body xmlns="http://www.w3.org/1999/xhtml">
            <p>CHARGE: 0</p>
          </body>
        </notes>
      </species>
      <species id="M_S_L_45_Aspartate_32_4_45_semialdehyde_c" compartment="c" hasOnlySubstanceUnits="false" boundaryCondition="false" constant="false">
        <notes>
          <body xmlns="http://www.w3.org/1999/xhtml">
            <p>CHARGE: 0</p>
          </body>
        </notes>
      </species>
      <species id="M_S_L_45_Aspartate__biomass" compartment="biomass" hasOnlySubstanceUnits="false" boundaryCondition="false" constant="false">
        <notes>
          <body xmlns="http://www.w3.org/1999/xhtml">
            <p>CHARGE: 0</p>
          </body>
        </notes>
      </species>
      <species id="M_S_L_45_Aspartate_c" compartment="c" hasOnlySubstanceUnits="false" boundaryCondition="false" constant="false">
        <notes>
          <body xmlns="http://www.w3.org/1999/xhtml">
            <p>CHARGE: 0</p>
          </body>
        </notes>
      </species>
      <species id="M_S_L_45_Aspartate_m" compartment="m" hasOnlySubstanceUnits="false" boundaryCondition="false" constant="false">
        <notes>
          <body xmlns="http://www.w3.org/1999/xhtml">
            <p>CHARGE: 0</p>
          </body>
        </notes>
      </species>
      <species id="M_S_L_45_Aspartate_p" compartment="p" hasOnlySubstanceUnits="false" boundaryCondition="false" constant="false">
        <notes>
          <body xmlns="http://www.w3.org/1999/xhtml">
            <p>CHARGE: 0</p>
          </body>
        </notes>
      </species>
      <species id="M_S_L_45_Aspartyl_45_tRNA_40_Asn_41__c" compartment="c" hasOnlySubstanceUnits="false" boundaryCondition="false" constant="false">
        <notes>
          <body xmlns="http://www.w3.org/1999/xhtml">
            <p>CHARGE: 0</p>
          </body>
        </notes>
      </species>
      <species id="M_S_L_45_Aspartyl_45_tRNA_40_Asp_41__c" compartment="c" hasOnlySubstanceUnits="false" boundaryCondition="false" constant="false">
        <notes>
          <body xmlns="http://www.w3.org/1999/xhtml">
            <p>CHARGE: 0</p>
          </body>
        </notes>
      </species>
      <species id="M_S_L_45_Citrulline_c" compartment="c" hasOnlySubstanceUnits="false" boundaryCondition="false" constant="false">
        <notes>
          <body xmlns="http://www.w3.org/1999/xhtml">
            <p>CHARGE: 0</p>
          </body>
        </notes>
      </species>
      <species id="M_S_L_45_Citrulline_m" compartment="m" hasOnlySubstanceUnits="false" boundaryCondition="false" constant="false">
        <notes>
          <body xmlns="http://www.w3.org/1999/xhtml">
            <p>CHARGE: 0</p>
          </body>
        </notes>
      </species>
      <species id="M_S_L_45_Citrulline_p" compartment="p" hasOnlySubstanceUnits="false" boundaryCondition="false" constant="false">
        <notes>
          <body xmlns="http://www.w3.org/1999/xhtml">
            <p>CHARGE: 0</p>
          </body>
        </notes>
      </species>
      <species id="M_S_L_45_Cystathionine_c" compartment="c" hasOnlySubstanceUnits="false" boundaryCondition="false" constant="false">
        <notes>
          <body xmlns="http://www.w3.org/1999/xhtml">
            <p>CHARGE: 0</p>
          </body>
        </notes>
      </species>
      <species id="M_S_L_45_Cysteate_c" compartment="c" hasOnlySubstanceUnits="false" boundaryCondition="false" constant="false">
        <notes>
          <body xmlns="http://www.w3.org/1999/xhtml">
            <p>CHARGE: 0</p>
          </body>
        </notes>
      </species>
      <species id="M_S_L_45_Cysteine__biomass" compartment="biomass" hasOnlySubstanceUnits="false" boundaryCondition="false" constant="false">
        <notes>
          <body xmlns="http://www.w3.org/1999/xhtml">
            <p>CHARGE: 0</p>
          </body>
        </notes>
      </species>
      <species id="M_S_L_45_Cysteine_c" compartment="c" hasOnlySubstanceUnits="false" boundaryCondition="false" constant="false">
        <notes>
          <body xmlns="http://www.w3.org/1999/xhtml">
            <p>CHARGE: 0</p>
          </body>
        </notes>
      </species>
      <species id="M_S_L_45_Cysteinyl_45_tRNA_40_Cys_41__c" compartment="c" hasOnlySubstanceUnits="false" boundaryCondition="false" constant="false">
        <notes>
          <body xmlns="http://www.w3.org/1999/xhtml">
            <p>CHARGE: 0</p>
          </body>
        </notes>
      </species>
      <species id="M_S_L_45_Cystine_c" compartment="c" hasOnlySubstanceUnits="false" boundaryCondition="false" constant="false">
        <notes>
          <body xmlns="http://www.w3.org/1999/xhtml">
            <p>CHARGE: 0</p>
          </body>
        </notes>
      </species>
      <species id="M_S_L_45_Dehydroascorbate_c" compartment="c" hasOnlySubstanceUnits="false" boundaryCondition="false" constant="false">
        <notes>
          <body xmlns="http://www.w3.org/1999/xhtml">
            <p>CHARGE: 0</p>
          </body>
        </notes>
      </species>
      <species id="M_S_L_45_Dopachrome_c" compartment="c" hasOnlySubstanceUnits="false" boundaryCondition="false" constant="false">
        <notes>
          <body xmlns="http://www.w3.org/1999/xhtml">
            <p>CHARGE: 0</p>
          </body>
        </notes>
      </species>
      <species id="M_S_L_45_Galactono_45_1_44_4_45_lactone_c" compartment="c" hasOnlySubstanceUnits="false" boundaryCondition="false" constant="false">
        <notes>
          <body xmlns="http://www.w3.org/1999/xhtml">
            <p>CHARGE: 0</p>
          </body>
        </notes>
      </species>
      <species id="M_S_L_45_Galactose_32_1_45_phosphate_c" compartment="c" hasOnlySubstanceUnits="false" boundaryCondition="false" constant="false">
        <notes>
          <body xmlns="http://www.w3.org/1999/xhtml">
            <p>CHARGE: 0</p>
          </body>
        </notes>
      </species>
      <species id="M_S_L_45_Galactose_c" compartment="c" hasOnlySubstanceUnits="false" boundaryCondition="false" constant="false">
        <notes>
          <body xmlns="http://www.w3.org/1999/xhtml">
            <p>CHARGE: 0</p>
          </body>
        </notes>
      </species>
      <species id="M_S_L_45_Glutamate_32_5_45_semialdehyde_c" compartment="c" hasOnlySubstanceUnits="false" boundaryCondition="false" constant="false">
        <notes>
          <body xmlns="http://www.w3.org/1999/xhtml">
            <p>CHARGE: 0</p>
          </body>
        </notes>
      </species>
      <species id="M_S_L_45_Glutamate__biomass" compartment="biomass" hasOnlySubstanceUnits="false" boundaryCondition="false" constant="false">
        <notes>
          <body xmlns="http://www.w3.org/1999/xhtml">
            <p>CHARGE: 0</p>
          </body>
        </notes>
      </species>
      <species id="M_S_L_45_Glutamate_c" compartment="c" hasOnlySubstanceUnits="false" boundaryCondition="false" constant="false">
        <notes>
          <body xmlns="http://www.w3.org/1999/xhtml">
            <p>CHARGE: 0</p>
          </body>
        </notes>
      </species>
      <species id="M_S_L_45_Glutamate_m" compartment="m" hasOnlySubstanceUnits="false" boundaryCondition="false" constant="false">
        <notes>
          <body xmlns="http://www.w3.org/1999/xhtml">
            <p>CHARGE: 0</p>
          </body>
        </notes>
      </species>
      <species id="M_S_L_45_Glutamate_p" compartment="p" hasOnlySubstanceUnits="false" boundaryCondition="false" constant="false">
        <notes>
          <body xmlns="http://www.w3.org/1999/xhtml">
            <p>CHARGE: 0</p>
          </body>
        </notes>
      </species>
      <species id="M_S_L_45_Glutamate_x" compartment="x" hasOnlySubstanceUnits="false" boundaryCondition="false" constant="false">
        <notes>
          <body xmlns="http://www.w3.org/1999/xhtml">
            <p>CHARGE: 0</p>
          </body>
        </notes>
      </species>
      <species id="M_S_L_45_Glutamine__biomass" compartment="biomass" hasOnlySubstanceUnits="false" boundaryCondition="false" constant="false">
        <notes>
          <body xmlns="http://www.w3.org/1999/xhtml">
            <p>CHARGE: 0</p>
          </body>
        </notes>
      </species>
      <species id="M_S_L_45_Glutamine_c" compartment="c" hasOnlySubstanceUnits="false" boundaryCondition="false" constant="false">
        <notes>
          <body xmlns="http://www.w3.org/1999/xhtml">
            <p>CHARGE: 0</p>
          </body>
        </notes>
      </species>
      <species id="M_S_L_45_Glutamine_m" compartment="m" hasOnlySubstanceUnits="false" boundaryCondition="false" constant="false">
        <notes>
          <body xmlns="http://www.w3.org/1999/xhtml">
            <p>CHARGE: 0</p>
          </body>
        </notes>
      </species>
      <species id="M_S_L_45_Glutamine_p" compartment="p" hasOnlySubstanceUnits="false" boundaryCondition="false" constant="false">
        <notes>
          <body xmlns="http://www.w3.org/1999/xhtml">
            <p>CHARGE: 0</p>
          </body>
        </notes>
      </species>
      <species id="M_S_L_45_Glutamyl_32_5_45_phosphate_c" compartment="c" hasOnlySubstanceUnits="false" boundaryCondition="false" constant="false">
        <notes>
          <body xmlns="http://www.w3.org/1999/xhtml">
            <p>CHARGE: 0</p>
          </body>
        </notes>
      </species>
      <species id="M_S_L_45_Glutamyl_45_tRNA_40_Gln_41__m" compartment="m" hasOnlySubstanceUnits="false" boundaryCondition="false" constant="false">
        <notes>
          <body xmlns="http://www.w3.org/1999/xhtml">
            <p>CHARGE: 0</p>
          </body>
        </notes>
      </species>
      <species id="M_S_L_45_Glutamyl_45_tRNA_40_Glu_41__c" compartment="c" hasOnlySubstanceUnits="false" boundaryCondition="false" constant="false">
        <notes>
          <body xmlns="http://www.w3.org/1999/xhtml">
            <p>CHARGE: 0</p>
          </body>
        </notes>
      </species>
      <species id="M_S_L_45_Histidinal_c" compartment="c" hasOnlySubstanceUnits="false" boundaryCondition="false" constant="false">
        <notes>
          <body xmlns="http://www.w3.org/1999/xhtml">
            <p>CHARGE: 0</p>
          </body>
        </notes>
      </species>
      <species id="M_S_L_45_Histidine__biomass" compartment="biomass" hasOnlySubstanceUnits="false" boundaryCondition="false" constant="false">
        <notes>
          <body xmlns="http://www.w3.org/1999/xhtml">
            <p>CHARGE: 0</p>
          </body>
        </notes>
      </species>
      <species id="M_S_L_45_Histidine_c" compartment="c" hasOnlySubstanceUnits="false" boundaryCondition="false" constant="false">
        <notes>
          <body xmlns="http://www.w3.org/1999/xhtml">
            <p>CHARGE: 0</p>
          </body>
        </notes>
      </species>
      <species id="M_S_L_45_Histidinol_32_phosphate_c" compartment="c" hasOnlySubstanceUnits="false" boundaryCondition="false" constant="false">
        <notes>
          <body xmlns="http://www.w3.org/1999/xhtml">
            <p>CHARGE: 0</p>
          </body>
        </notes>
      </species>
      <species id="M_S_L_45_Histidinol_c" compartment="c" hasOnlySubstanceUnits="false" boundaryCondition="false" constant="false">
        <notes>
          <body xmlns="http://www.w3.org/1999/xhtml">
            <p>CHARGE: 0</p>
          </body>
        </notes>
      </species>
      <species id="M_S_L_45_Histidyl_45_tRNA_40_His_41__c" compartment="c" hasOnlySubstanceUnits="false" boundaryCondition="false" constant="false">
        <notes>
          <body xmlns="http://www.w3.org/1999/xhtml">
            <p>CHARGE: 0</p>
          </body>
        </notes>
      </species>
      <species id="M_S_L_45_Homocysteine_c" compartment="c" hasOnlySubstanceUnits="false" boundaryCondition="false" constant="false">
        <notes>
          <body xmlns="http://www.w3.org/1999/xhtml">
            <p>CHARGE: 0</p>
          </body>
        </notes>
      </species>
      <species id="M_S_L_45_Homoserine_c" compartment="c" hasOnlySubstanceUnits="false" boundaryCondition="false" constant="false">
        <notes>
          <body xmlns="http://www.w3.org/1999/xhtml">
            <p>CHARGE: 0</p>
          </body>
        </notes>
      </species>
      <species id="M_S_L_45_Isoleucine__biomass" compartment="biomass" hasOnlySubstanceUnits="false" boundaryCondition="false" constant="false">
        <notes>
          <body xmlns="http://www.w3.org/1999/xhtml">
            <p>CHARGE: 0</p>
          </body>
        </notes>
      </species>
      <species id="M_S_L_45_Isoleucine_c" compartment="c" hasOnlySubstanceUnits="false" boundaryCondition="false" constant="false">
        <notes>
          <body xmlns="http://www.w3.org/1999/xhtml">
            <p>CHARGE: 0</p>
          </body>
        </notes>
      </species>
      <species id="M_S_L_45_Isoleucyl_45_tRNA_40_Ile_41__c" compartment="c" hasOnlySubstanceUnits="false" boundaryCondition="false" constant="false">
        <notes>
          <body xmlns="http://www.w3.org/1999/xhtml">
            <p>CHARGE: 0</p>
          </body>
        </notes>
      </species>
      <species id="M_S_L_45_Leucine__biomass" compartment="biomass" hasOnlySubstanceUnits="false" boundaryCondition="false" constant="false">
        <notes>
          <body xmlns="http://www.w3.org/1999/xhtml">
            <p>CHARGE: 0</p>
          </body>
        </notes>
      </species>
      <species id="M_S_L_45_Leucine_c" compartment="c" hasOnlySubstanceUnits="false" boundaryCondition="false" constant="false">
        <notes>
          <body xmlns="http://www.w3.org/1999/xhtml">
            <p>CHARGE: 0</p>
          </body>
        </notes>
      </species>
      <species id="M_S_L_45_Leucyl_45_tRNA_40_Leu_41__c" compartment="c" hasOnlySubstanceUnits="false" boundaryCondition="false" constant="false">
        <notes>
          <body xmlns="http://www.w3.org/1999/xhtml">
            <p>CHARGE: 0</p>
          </body>
        </notes>
      </species>
      <species id="M_S_L_45_Lysine__biomass" compartment="biomass" hasOnlySubstanceUnits="false" boundaryCondition="false" constant="false">
        <notes>
          <body xmlns="http://www.w3.org/1999/xhtml">
            <p>CHARGE: 0</p>
          </body>
        </notes>
      </species>
      <species id="M_S_L_45_Lysine_c" compartment="c" hasOnlySubstanceUnits="false" boundaryCondition="false" constant="false">
        <notes>
          <body xmlns="http://www.w3.org/1999/xhtml">
            <p>CHARGE: 0</p>
          </body>
        </notes>
      </species>
      <species id="M_S_L_45_Lysyl_45_tRNA_40_Lys_41__c" compartment="c" hasOnlySubstanceUnits="false" boundaryCondition="false" constant="false">
        <notes>
          <body xmlns="http://www.w3.org/1999/xhtml">
            <p>CHARGE: 0</p>
          </body>
        </notes>
      </species>
      <species id="M_S_L_45_Lyxonate_c" compartment="c" hasOnlySubstanceUnits="false" boundaryCondition="false" constant="false">
        <notes>
          <body xmlns="http://www.w3.org/1999/xhtml">
            <p>CHARGE: 0</p>
          </body>
        </notes>
      </species>
      <species id="M_S_L_45_Methionine__biomass" compartment="biomass" hasOnlySubstanceUnits="false" boundaryCondition="false" constant="false">
        <notes>
          <body xmlns="http://www.w3.org/1999/xhtml">
            <p>CHARGE: 0</p>
          </body>
        </notes>
      </species>
      <species id="M_S_L_45_Methionine_c" compartment="c" hasOnlySubstanceUnits="false" boundaryCondition="false" constant="false">
        <notes>
          <body xmlns="http://www.w3.org/1999/xhtml">
            <p>CHARGE: 0</p>
          </body>
        </notes>
      </species>
      <species id="M_S_L_45_Methionyl_45_tRNA_40_Met_41__c" compartment="c" hasOnlySubstanceUnits="false" boundaryCondition="false" constant="false">
        <notes>
          <body xmlns="http://www.w3.org/1999/xhtml">
            <p>CHARGE: 0</p>
          </body>
        </notes>
      </species>
      <species id="M_S_L_45_Ornithine_c" compartment="c" hasOnlySubstanceUnits="false" boundaryCondition="false" constant="false">
        <notes>
          <body xmlns="http://www.w3.org/1999/xhtml">
            <p>CHARGE: 0</p>
          </body>
        </notes>
      </species>
      <species id="M_S_L_45_Ornithine_m" compartment="m" hasOnlySubstanceUnits="false" boundaryCondition="false" constant="false">
        <notes>
          <body xmlns="http://www.w3.org/1999/xhtml">
            <p>CHARGE: 0</p>
          </body>
        </notes>
      </species>
      <species id="M_S_L_45_Ornithine_p" compartment="p" hasOnlySubstanceUnits="false" boundaryCondition="false" constant="false">
        <notes>
          <body xmlns="http://www.w3.org/1999/xhtml">
            <p>CHARGE: 0</p>
          </body>
        </notes>
      </species>
      <species id="M_S_L_45_Phenylalanine__biomass" compartment="biomass" hasOnlySubstanceUnits="false" boundaryCondition="false" constant="false">
        <notes>
          <body xmlns="http://www.w3.org/1999/xhtml">
            <p>CHARGE: 0</p>
          </body>
        </notes>
      </species>
      <species id="M_S_L_45_Phenylalanine_c" compartment="c" hasOnlySubstanceUnits="false" boundaryCondition="false" constant="false">
        <notes>
          <body xmlns="http://www.w3.org/1999/xhtml">
            <p>CHARGE: 0</p>
          </body>
        </notes>
      </species>
      <species id="M_S_L_45_Phenylalanyl_45_tRNA_40_Phe_41__c" compartment="c" hasOnlySubstanceUnits="false" boundaryCondition="false" constant="false">
        <notes>
          <body xmlns="http://www.w3.org/1999/xhtml">
            <p>CHARGE: 0</p>
          </body>
        </notes>
      </species>
      <species id="M_S_L_45_Proline__biomass" compartment="biomass" hasOnlySubstanceUnits="false" boundaryCondition="false" constant="false">
        <notes>
          <body xmlns="http://www.w3.org/1999/xhtml">
            <p>CHARGE: 0</p>
          </body>
        </notes>
      </species>
      <species id="M_S_L_45_Proline_c" compartment="c" hasOnlySubstanceUnits="false" boundaryCondition="false" constant="false">
        <notes>
          <body xmlns="http://www.w3.org/1999/xhtml">
            <p>CHARGE: 0</p>
          </body>
        </notes>
      </species>
      <species id="M_S_L_45_Prolyl_45_tRNA_40_Pro_41__c" compartment="c" hasOnlySubstanceUnits="false" boundaryCondition="false" constant="false">
        <notes>
          <body xmlns="http://www.w3.org/1999/xhtml">
            <p>CHARGE: 0</p>
          </body>
        </notes>
      </species>
      <species id="M_S_L_45_Serine__biomass" compartment="biomass" hasOnlySubstanceUnits="false" boundaryCondition="false" constant="false">
        <notes>
          <body xmlns="http://www.w3.org/1999/xhtml">
            <p>CHARGE: 0</p>
          </body>
        </notes>
      </species>
      <species id="M_S_L_45_Serine_c" compartment="c" hasOnlySubstanceUnits="false" boundaryCondition="false" constant="false">
        <notes>
          <body xmlns="http://www.w3.org/1999/xhtml">
            <p>CHARGE: 0</p>
          </body>
        </notes>
      </species>
      <species id="M_S_L_45_Serine_m" compartment="m" hasOnlySubstanceUnits="false" boundaryCondition="false" constant="false">
        <notes>
          <body xmlns="http://www.w3.org/1999/xhtml">
            <p>CHARGE: 0</p>
          </body>
        </notes>
      </species>
      <species id="M_S_L_45_Serine_x" compartment="x" hasOnlySubstanceUnits="false" boundaryCondition="false" constant="false">
        <notes>
          <body xmlns="http://www.w3.org/1999/xhtml">
            <p>CHARGE: 0</p>
          </body>
        </notes>
      </species>
      <species id="M_S_L_45_Seryl_45_tRNA_40_Ser_41__c" compartment="c" hasOnlySubstanceUnits="false" boundaryCondition="false" constant="false">
        <notes>
          <body xmlns="http://www.w3.org/1999/xhtml">
            <p>CHARGE: 0</p>
          </body>
        </notes>
      </species>
      <species id="M_S_L_45_Threonine__biomass" compartment="biomass" hasOnlySubstanceUnits="false" boundaryCondition="false" constant="false">
        <notes>
          <body xmlns="http://www.w3.org/1999/xhtml">
            <p>CHARGE: 0</p>
          </body>
        </notes>
      </species>
      <species id="M_S_L_45_Threonine_c" compartment="c" hasOnlySubstanceUnits="false" boundaryCondition="false" constant="false">
        <notes>
          <body xmlns="http://www.w3.org/1999/xhtml">
            <p>CHARGE: 0</p>
          </body>
        </notes>
      </species>
      <species id="M_S_L_45_Threonyl_45_tRNA_40_Thr_41__c" compartment="c" hasOnlySubstanceUnits="false" boundaryCondition="false" constant="false">
        <notes>
          <body xmlns="http://www.w3.org/1999/xhtml">
            <p>CHARGE: 0</p>
          </body>
        </notes>
      </species>
      <species id="M_S_L_45_Tryptophan__biomass" compartment="biomass" hasOnlySubstanceUnits="false" boundaryCondition="false" constant="false">
        <notes>
          <body xmlns="http://www.w3.org/1999/xhtml">
            <p>CHARGE: 0</p>
          </body>
        </notes>
      </species>
      <species id="M_S_L_45_Tryptophan_c" compartment="c" hasOnlySubstanceUnits="false" boundaryCondition="false" constant="false">
        <notes>
          <body xmlns="http://www.w3.org/1999/xhtml">
            <p>CHARGE: 0</p>
          </body>
        </notes>
      </species>
      <species id="M_S_L_45_Tryptophanyl_45_tRNA_40_Trp_41__c" compartment="c" hasOnlySubstanceUnits="false" boundaryCondition="false" constant="false">
        <notes>
          <body xmlns="http://www.w3.org/1999/xhtml">
            <p>CHARGE: 0</p>
          </body>
        </notes>
      </species>
      <species id="M_S_L_45_Tyrosine__biomass" compartment="biomass" hasOnlySubstanceUnits="false" boundaryCondition="false" constant="false">
        <notes>
          <body xmlns="http://www.w3.org/1999/xhtml">
            <p>CHARGE: 0</p>
          </body>
        </notes>
      </species>
      <species id="M_S_L_45_Tyrosine_c" compartment="c" hasOnlySubstanceUnits="false" boundaryCondition="false" constant="false">
        <notes>
          <body xmlns="http://www.w3.org/1999/xhtml">
            <p>CHARGE: 0</p>
          </body>
        </notes>
      </species>
      <species id="M_S_L_45_Tyrosyl_45_tRNA_40_Tyr_41__c" compartment="c" hasOnlySubstanceUnits="false" boundaryCondition="false" constant="false">
        <notes>
          <body xmlns="http://www.w3.org/1999/xhtml">
            <p>CHARGE: 0</p>
          </body>
        </notes>
      </species>
      <species id="M_S_L_45_Valine__biomass" compartment="biomass" hasOnlySubstanceUnits="false" boundaryCondition="false" constant="false">
        <notes>
          <body xmlns="http://www.w3.org/1999/xhtml">
            <p>CHARGE: 0</p>
          </body>
        </notes>
      </species>
      <species id="M_S_L_45_Valine_c" compartment="c" hasOnlySubstanceUnits="false" boundaryCondition="false" constant="false">
        <notes>
          <body xmlns="http://www.w3.org/1999/xhtml">
            <p>CHARGE: 0</p>
          </body>
        </notes>
      </species>
      <species id="M_S_L_45_Valyl_45_tRNA_40_Val_41__c" compartment="c" hasOnlySubstanceUnits="false" boundaryCondition="false" constant="false">
        <notes>
          <body xmlns="http://www.w3.org/1999/xhtml">
            <p>CHARGE: 0</p>
          </body>
        </notes>
      </species>
      <species id="M_S_L_45_Xylonate_c" compartment="c" hasOnlySubstanceUnits="false" boundaryCondition="false" constant="false">
        <notes>
          <body xmlns="http://www.w3.org/1999/xhtml">
            <p>CHARGE: 0</p>
          </body>
        </notes>
      </species>
      <species id="M_S_L_45_erythro_45_4_45_Hydroxyglutamate_c" compartment="c" hasOnlySubstanceUnits="false" boundaryCondition="false" constant="false">
        <notes>
          <body xmlns="http://www.w3.org/1999/xhtml">
            <p>CHARGE: 0</p>
          </body>
        </notes>
      </species>
      <species id="M_S_Lactose_32_6_45_phosphate_c" compartment="c" hasOnlySubstanceUnits="false" boundaryCondition="false" constant="false">
        <notes>
          <body xmlns="http://www.w3.org/1999/xhtml">
            <p>CHARGE: 0</p>
          </body>
        </notes>
      </species>
      <species id="M_S_Lactose_c" compartment="c" hasOnlySubstanceUnits="false" boundaryCondition="false" constant="false">
        <notes>
          <body xmlns="http://www.w3.org/1999/xhtml">
            <p>CHARGE: 0</p>
          </body>
        </notes>
      </species>
      <species id="M_S_Lactosylceramide_c" compartment="c" hasOnlySubstanceUnits="false" boundaryCondition="false" constant="false">
        <notes>
          <body xmlns="http://www.w3.org/1999/xhtml">
            <p>CHARGE: 0</p>
          </body>
        </notes>
      </species>
      <species id="M_S_Lanosterol_c" compartment="c" hasOnlySubstanceUnits="false" boundaryCondition="false" constant="false">
        <notes>
          <body xmlns="http://www.w3.org/1999/xhtml">
            <p>CHARGE: 0</p>
          </body>
        </notes>
      </species>
      <species id="M_S_Lauroyl_45_CoA_x" compartment="x" hasOnlySubstanceUnits="false" boundaryCondition="false" constant="false">
        <notes>
          <body xmlns="http://www.w3.org/1999/xhtml">
            <p>CHARGE: 0</p>
          </body>
        </notes>
      </species>
      <species id="M_S_Lc4Cer_c" compartment="c" hasOnlySubstanceUnits="false" boundaryCondition="false" constant="false">
        <notes>
          <body xmlns="http://www.w3.org/1999/xhtml">
            <p>CHARGE: 0</p>
          </body>
        </notes>
      </species>
      <species id="M_S_Leucocyanidin_c" compartment="c" hasOnlySubstanceUnits="false" boundaryCondition="false" constant="false">
        <notes>
          <body xmlns="http://www.w3.org/1999/xhtml">
            <p>CHARGE: 0</p>
          </body>
        </notes>
      </species>
      <species id="M_S_Leucodelphinidin_c" compartment="c" hasOnlySubstanceUnits="false" boundaryCondition="false" constant="false">
        <notes>
          <body xmlns="http://www.w3.org/1999/xhtml">
            <p>CHARGE: 0</p>
          </body>
        </notes>
      </species>
      <species id="M_S_Leukotriene_32_A4_c" compartment="c" hasOnlySubstanceUnits="false" boundaryCondition="false" constant="false">
        <notes>
          <body xmlns="http://www.w3.org/1999/xhtml">
            <p>CHARGE: 0</p>
          </body>
        </notes>
      </species>
      <species id="M_S_Leukotriene_32_B4_c" compartment="c" hasOnlySubstanceUnits="false" boundaryCondition="false" constant="false">
        <notes>
          <body xmlns="http://www.w3.org/1999/xhtml">
            <p>CHARGE: 0</p>
          </body>
        </notes>
      </species>
      <species id="M_S_Leukotriene_32_C4_c" compartment="c" hasOnlySubstanceUnits="false" boundaryCondition="false" constant="false">
        <notes>
          <body xmlns="http://www.w3.org/1999/xhtml">
            <p>CHARGE: 0</p>
          </body>
        </notes>
      </species>
      <species id="M_S_Leukotriene_32_D4_c" compartment="c" hasOnlySubstanceUnits="false" boundaryCondition="false" constant="false">
        <notes>
          <body xmlns="http://www.w3.org/1999/xhtml">
            <p>CHARGE: 0</p>
          </body>
        </notes>
      </species>
      <species id="M_S_Lignin_c" compartment="c" hasOnlySubstanceUnits="false" boundaryCondition="false" constant="false">
        <notes>
          <body xmlns="http://www.w3.org/1999/xhtml">
            <p>CHARGE: 0</p>
          </body>
        </notes>
      </species>
      <species id="M_S_Linoleate_c" compartment="c" hasOnlySubstanceUnits="false" boundaryCondition="false" constant="false">
        <notes>
          <body xmlns="http://www.w3.org/1999/xhtml">
            <p>CHARGE: 0</p>
          </body>
        </notes>
      </species>
      <species id="M_S_Linoleoyl_45_CoA_c" compartment="c" hasOnlySubstanceUnits="false" boundaryCondition="false" constant="false">
        <notes>
          <body xmlns="http://www.w3.org/1999/xhtml">
            <p>CHARGE: 0</p>
          </body>
        </notes>
      </species>
      <species id="M_S_Lipoamide_c" compartment="c" hasOnlySubstanceUnits="false" boundaryCondition="false" constant="false">
        <notes>
          <body xmlns="http://www.w3.org/1999/xhtml">
            <p>CHARGE: 0</p>
          </body>
        </notes>
      </species>
      <species id="M_S_Lipoyl_45__91_acp_93__c" compartment="c" hasOnlySubstanceUnits="false" boundaryCondition="false" constant="false">
        <notes>
          <body xmlns="http://www.w3.org/1999/xhtml">
            <p>CHARGE: 0</p>
          </body>
        </notes>
      </species>
      <species id="M_S_Lipoylprotein_c" compartment="c" hasOnlySubstanceUnits="false" boundaryCondition="false" constant="false">
        <notes>
          <body xmlns="http://www.w3.org/1999/xhtml">
            <p>CHARGE: 0</p>
          </body>
        </notes>
      </species>
      <species id="M_S_Lipoylprotein_m" compartment="m" hasOnlySubstanceUnits="false" boundaryCondition="false" constant="false">
        <notes>
          <body xmlns="http://www.w3.org/1999/xhtml">
            <p>CHARGE: 0</p>
          </body>
        </notes>
      </species>
      <species id="M_S_Liquiritigenin_c" compartment="c" hasOnlySubstanceUnits="false" boundaryCondition="false" constant="false">
        <notes>
          <body xmlns="http://www.w3.org/1999/xhtml">
            <p>CHARGE: 0</p>
          </body>
        </notes>
      </species>
      <species id="M_S_Lutein_c" compartment="c" hasOnlySubstanceUnits="false" boundaryCondition="false" constant="false">
        <notes>
          <body xmlns="http://www.w3.org/1999/xhtml">
            <p>CHARGE: 0</p>
          </body>
        </notes>
      </species>
      <species id="M_S_Luteolin_c" compartment="c" hasOnlySubstanceUnits="false" boundaryCondition="false" constant="false">
        <notes>
          <body xmlns="http://www.w3.org/1999/xhtml">
            <p>CHARGE: 0</p>
          </body>
        </notes>
      </species>
      <species id="M_S_Lycopene_c" compartment="c" hasOnlySubstanceUnits="false" boundaryCondition="false" constant="false">
        <notes>
          <body xmlns="http://www.w3.org/1999/xhtml">
            <p>CHARGE: 0</p>
          </body>
        </notes>
      </species>
      <species id="M_S_Magnesium_32_protoporphyrin_32_monomethyl_32_ester_c" compartment="c" hasOnlySubstanceUnits="false" boundaryCondition="false" constant="false">
        <notes>
          <body xmlns="http://www.w3.org/1999/xhtml">
            <p>CHARGE: 0</p>
          </body>
        </notes>
      </species>
      <species id="M_S_Magnesium_32_protoporphyrin_c" compartment="c" hasOnlySubstanceUnits="false" boundaryCondition="false" constant="false">
        <notes>
          <body xmlns="http://www.w3.org/1999/xhtml">
            <p>CHARGE: 0</p>
          </body>
        </notes>
      </species>
      <species id="M_S_Magnesium_c" compartment="c" hasOnlySubstanceUnits="false" boundaryCondition="false" constant="false">
        <notes>
          <body xmlns="http://www.w3.org/1999/xhtml">
            <p>CHARGE: 0</p>
          </body>
        </notes>
      </species>
      <species id="M_S_Maleamate_c" compartment="c" hasOnlySubstanceUnits="false" boundaryCondition="false" constant="false">
        <notes>
          <body xmlns="http://www.w3.org/1999/xhtml">
            <p>CHARGE: 0</p>
          </body>
        </notes>
      </species>
      <species id="M_S_Maleic_32_acid_c" compartment="c" hasOnlySubstanceUnits="false" boundaryCondition="false" constant="false">
        <notes>
          <body xmlns="http://www.w3.org/1999/xhtml">
            <p>CHARGE: 0</p>
          </body>
        </notes>
      </species>
      <species id="M_S_Malonyl_45_CoA_c" compartment="c" hasOnlySubstanceUnits="false" boundaryCondition="false" constant="false">
        <notes>
          <body xmlns="http://www.w3.org/1999/xhtml">
            <p>CHARGE: 0</p>
          </body>
        </notes>
      </species>
      <species id="M_S_Malonyl_45_CoA_p" compartment="p" hasOnlySubstanceUnits="false" boundaryCondition="false" constant="false">
        <notes>
          <body xmlns="http://www.w3.org/1999/xhtml">
            <p>CHARGE: 0</p>
          </body>
        </notes>
      </species>
      <species id="M_S_Malonyl_45__91_acyl_45_carrier_32_protein_93__c" compartment="c" hasOnlySubstanceUnits="false" boundaryCondition="false" constant="false">
        <notes>
          <body xmlns="http://www.w3.org/1999/xhtml">
            <p>CHARGE: 0</p>
          </body>
        </notes>
      </species>
      <species id="M_S_Malonyl_45__91_acyl_45_carrier_32_protein_93__p" compartment="p" hasOnlySubstanceUnits="false" boundaryCondition="false" constant="false">
        <notes>
          <body xmlns="http://www.w3.org/1999/xhtml">
            <p>CHARGE: 0</p>
          </body>
        </notes>
      </species>
      <species id="M_S_Maltose_c" compartment="c" hasOnlySubstanceUnits="false" boundaryCondition="false" constant="false">
        <notes>
          <body xmlns="http://www.w3.org/1999/xhtml">
            <p>CHARGE: 0</p>
          </body>
        </notes>
      </species>
      <species id="M_S_Maltose_p" compartment="p" hasOnlySubstanceUnits="false" boundaryCondition="false" constant="false">
        <notes>
          <body xmlns="http://www.w3.org/1999/xhtml">
            <p>CHARGE: 0</p>
          </body>
        </notes>
      </species>
      <species id="M_S_Mannan_c" compartment="c" hasOnlySubstanceUnits="false" boundaryCondition="false" constant="false">
        <notes>
          <body xmlns="http://www.w3.org/1999/xhtml">
            <p>CHARGE: 0</p>
          </body>
        </notes>
      </species>
      <species id="M_S_Melibiitol_c" compartment="c" hasOnlySubstanceUnits="false" boundaryCondition="false" constant="false">
        <notes>
          <body xmlns="http://www.w3.org/1999/xhtml">
            <p>CHARGE: 0</p>
          </body>
        </notes>
      </species>
      <species id="M_S_Melibiose_c" compartment="c" hasOnlySubstanceUnits="false" boundaryCondition="false" constant="false">
        <notes>
          <body xmlns="http://www.w3.org/1999/xhtml">
            <p>CHARGE: 0</p>
          </body>
        </notes>
      </species>
      <species id="M_S_Menaquinone_c" compartment="c" hasOnlySubstanceUnits="false" boundaryCondition="false" constant="false">
        <notes>
          <body xmlns="http://www.w3.org/1999/xhtml">
            <p>CHARGE: 0</p>
          </body>
        </notes>
      </species>
      <species id="M_S_Mercaptopyruvate_c" compartment="c" hasOnlySubstanceUnits="false" boundaryCondition="false" constant="false">
        <notes>
          <body xmlns="http://www.w3.org/1999/xhtml">
            <p>CHARGE: 0</p>
          </body>
        </notes>
      </species>
      <species id="M_S_Methanol_c" compartment="c" hasOnlySubstanceUnits="false" boundaryCondition="false" constant="false">
        <notes>
          <body xmlns="http://www.w3.org/1999/xhtml">
            <p>CHARGE: 0</p>
          </body>
        </notes>
      </species>
      <species id="M_S_Methostenol_c" compartment="c" hasOnlySubstanceUnits="false" boundaryCondition="false" constant="false">
        <notes>
          <body xmlns="http://www.w3.org/1999/xhtml">
            <p>CHARGE: 0</p>
          </body>
        </notes>
      </species>
      <species id="M_S_Methylcobalamin_c" compartment="c" hasOnlySubstanceUnits="false" boundaryCondition="false" constant="false">
        <notes>
          <body xmlns="http://www.w3.org/1999/xhtml">
            <p>CHARGE: 0</p>
          </body>
        </notes>
      </species>
      <species id="M_S_Methylglyoxal_c" compartment="c" hasOnlySubstanceUnits="false" boundaryCondition="false" constant="false">
        <notes>
          <body xmlns="http://www.w3.org/1999/xhtml">
            <p>CHARGE: 0</p>
          </body>
        </notes>
      </species>
      <species id="M_S_Methylmalonate_c" compartment="c" hasOnlySubstanceUnits="false" boundaryCondition="false" constant="false">
        <notes>
          <body xmlns="http://www.w3.org/1999/xhtml">
            <p>CHARGE: 0</p>
          </body>
        </notes>
      </species>
      <species id="M_S_Monodehydroascorbate_c" compartment="c" hasOnlySubstanceUnits="false" boundaryCondition="false" constant="false">
        <notes>
          <body xmlns="http://www.w3.org/1999/xhtml">
            <p>CHARGE: 0</p>
          </body>
        </notes>
      </species>
      <species id="M_S_Monofucosyllactoisooctaosylceramide_c" compartment="c" hasOnlySubstanceUnits="false" boundaryCondition="false" constant="false">
        <notes>
          <body xmlns="http://www.w3.org/1999/xhtml">
            <p>CHARGE: 0</p>
          </body>
        </notes>
      </species>
      <species id="M_S_MurAc_40_oyl_45_L_45_Ala_45_D_45_gamma_45_Glu_45_L_45_Lys_45_D_45_Ala_45_D_45_Ala_41__45_diphospho_45_undecaprenol_c" compartment="c" hasOnlySubstanceUnits="false" boundaryCondition="false" constant="false">
        <notes>
          <body xmlns="http://www.w3.org/1999/xhtml">
            <p>CHARGE: 0</p>
          </body>
        </notes>
      </species>
      <species id="M_S_Myricetin_c" compartment="c" hasOnlySubstanceUnits="false" boundaryCondition="false" constant="false">
        <notes>
          <body xmlns="http://www.w3.org/1999/xhtml">
            <p>CHARGE: 0</p>
          </body>
        </notes>
      </species>
      <species id="M_S_Myrtenal_c" compartment="c" hasOnlySubstanceUnits="false" boundaryCondition="false" constant="false">
        <notes>
          <body xmlns="http://www.w3.org/1999/xhtml">
            <p>CHARGE: 0</p>
          </body>
        </notes>
      </species>
      <species id="M_S_Myrtenol_c" compartment="c" hasOnlySubstanceUnits="false" boundaryCondition="false" constant="false">
        <notes>
          <body xmlns="http://www.w3.org/1999/xhtml">
            <p>CHARGE: 0</p>
          </body>
        </notes>
      </species>
      <species id="M_S_N4_45_Acetylaminobutanal_c" compartment="c" hasOnlySubstanceUnits="false" boundaryCondition="false" constant="false">
        <notes>
          <body xmlns="http://www.w3.org/1999/xhtml">
            <p>CHARGE: 0</p>
          </body>
        </notes>
      </species>
      <species id="M_S_N6_44_N6_44_N6_45_Trimethyl_45_L_45_lysine_c" compartment="c" hasOnlySubstanceUnits="false" boundaryCondition="false" constant="false">
        <notes>
          <body xmlns="http://www.w3.org/1999/xhtml">
            <p>CHARGE: 0</p>
          </body>
        </notes>
      </species>
      <species id="M_S_N6_45_D_45_Biotinyl_45_L_45_lysine_c" compartment="c" hasOnlySubstanceUnits="false" boundaryCondition="false" constant="false">
        <notes>
          <body xmlns="http://www.w3.org/1999/xhtml">
            <p>CHARGE: 0</p>
          </body>
        </notes>
      </species>
      <species id="M_S_N6_45__40_1_44_2_45_Dicarboxyethyl_41__45_AMP_c" compartment="c" hasOnlySubstanceUnits="false" boundaryCondition="false" constant="false">
        <notes>
          <body xmlns="http://www.w3.org/1999/xhtml">
            <p>CHARGE: 0</p>
          </body>
        </notes>
      </species>
      <species id="M_S_N6_45__40_L_45_1_44_3_45_Dicarboxypropyl_41__45_L_45_lysine_c" compartment="c" hasOnlySubstanceUnits="false" boundaryCondition="false" constant="false">
        <notes>
          <body xmlns="http://www.w3.org/1999/xhtml">
            <p>CHARGE: 0</p>
          </body>
        </notes>
      </species>
      <species id="M_S_N6_45__40_delta2_45_Isopentenyl_41__45_adenosine_32_5_39__45_monophosphate_c" compartment="c" hasOnlySubstanceUnits="false" boundaryCondition="false" constant="false">
        <notes>
          <body xmlns="http://www.w3.org/1999/xhtml">
            <p>CHARGE: 0</p>
          </body>
        </notes>
      </species>
      <species id="M_S_NADH_c" compartment="c" hasOnlySubstanceUnits="false" boundaryCondition="false" constant="false">
        <notes>
          <body xmlns="http://www.w3.org/1999/xhtml">
            <p>CHARGE: 0</p>
          </body>
        </notes>
      </species>
      <species id="M_S_NADH_m" compartment="m" hasOnlySubstanceUnits="false" boundaryCondition="false" constant="false">
        <notes>
          <body xmlns="http://www.w3.org/1999/xhtml">
            <p>CHARGE: 0</p>
          </body>
        </notes>
      </species>
      <species id="M_S_NADH_p" compartment="p" hasOnlySubstanceUnits="false" boundaryCondition="false" constant="false">
        <notes>
          <body xmlns="http://www.w3.org/1999/xhtml">
            <p>CHARGE: 0</p>
          </body>
        </notes>
      </species>
      <species id="M_S_NADH_x" compartment="x" hasOnlySubstanceUnits="false" boundaryCondition="false" constant="false">
        <notes>
          <body xmlns="http://www.w3.org/1999/xhtml">
            <p>CHARGE: 0</p>
          </body>
        </notes>
      </species>
      <species id="M_S_NADPH_c" compartment="c" hasOnlySubstanceUnits="false" boundaryCondition="false" constant="false">
        <notes>
          <body xmlns="http://www.w3.org/1999/xhtml">
            <p>CHARGE: 0</p>
          </body>
        </notes>
      </species>
      <species id="M_S_NADPH_m" compartment="m" hasOnlySubstanceUnits="false" boundaryCondition="false" constant="false">
        <notes>
          <body xmlns="http://www.w3.org/1999/xhtml">
            <p>CHARGE: 0</p>
          </body>
        </notes>
      </species>
      <species id="M_S_NADPH_p" compartment="p" hasOnlySubstanceUnits="false" boundaryCondition="false" constant="false">
        <notes>
          <body xmlns="http://www.w3.org/1999/xhtml">
            <p>CHARGE: 0</p>
          </body>
        </notes>
      </species>
      <species id="M_S_NADP_43__c" compartment="c" hasOnlySubstanceUnits="false" boundaryCondition="false" constant="false">
        <notes>
          <body xmlns="http://www.w3.org/1999/xhtml">
            <p>CHARGE: 0</p>
          </body>
        </notes>
      </species>
      <species id="M_S_NADP_43__m" compartment="m" hasOnlySubstanceUnits="false" boundaryCondition="false" constant="false">
        <notes>
          <body xmlns="http://www.w3.org/1999/xhtml">
            <p>CHARGE: 0</p>
          </body>
        </notes>
      </species>
      <species id="M_S_NADP_43__p" compartment="p" hasOnlySubstanceUnits="false" boundaryCondition="false" constant="false">
        <notes>
          <body xmlns="http://www.w3.org/1999/xhtml">
            <p>CHARGE: 0</p>
          </body>
        </notes>
      </species>
      <species id="M_S_NAD_43__c" compartment="c" hasOnlySubstanceUnits="false" boundaryCondition="false" constant="false">
        <notes>
          <body xmlns="http://www.w3.org/1999/xhtml">
            <p>CHARGE: 0</p>
          </body>
        </notes>
      </species>
      <species id="M_S_NAD_43__m" compartment="m" hasOnlySubstanceUnits="false" boundaryCondition="false" constant="false">
        <notes>
          <body xmlns="http://www.w3.org/1999/xhtml">
            <p>CHARGE: 0</p>
          </body>
        </notes>
      </species>
      <species id="M_S_NAD_43__p" compartment="p" hasOnlySubstanceUnits="false" boundaryCondition="false" constant="false">
        <notes>
          <body xmlns="http://www.w3.org/1999/xhtml">
            <p>CHARGE: 0</p>
          </body>
        </notes>
      </species>
      <species id="M_S_NAD_43__x" compartment="x" hasOnlySubstanceUnits="false" boundaryCondition="false" constant="false">
        <notes>
          <body xmlns="http://www.w3.org/1999/xhtml">
            <p>CHARGE: 0</p>
          </body>
        </notes>
      </species>
      <species id="M_S_NDP_c" compartment="c" hasOnlySubstanceUnits="false" boundaryCondition="false" constant="false">
        <notes>
          <body xmlns="http://www.w3.org/1999/xhtml">
            <p>CHARGE: 0</p>
          </body>
        </notes>
      </species>
      <species id="M_S_NH3_c" compartment="c" hasOnlySubstanceUnits="false" boundaryCondition="false" constant="false">
        <notes>
          <body xmlns="http://www.w3.org/1999/xhtml">
            <p>CHARGE: 0</p>
          </body>
        </notes>
      </species>
      <species id="M_S_NH3_m" compartment="m" hasOnlySubstanceUnits="false" boundaryCondition="false" constant="false">
        <notes>
          <body xmlns="http://www.w3.org/1999/xhtml">
            <p>CHARGE: 0</p>
          </body>
        </notes>
      </species>
      <species id="M_S_NH3_p" compartment="p" hasOnlySubstanceUnits="false" boundaryCondition="false" constant="false">
        <notes>
          <body xmlns="http://www.w3.org/1999/xhtml">
            <p>CHARGE: 0</p>
          </body>
        </notes>
      </species>
      <species id="M_S_N_40_pi_41__45_Methyl_45_L_45_histidine_c" compartment="c" hasOnlySubstanceUnits="false" boundaryCondition="false" constant="false">
        <notes>
          <body xmlns="http://www.w3.org/1999/xhtml">
            <p>CHARGE: 0</p>
          </body>
        </notes>
      </species>
      <species id="M_S_N_44_N_39__45_Chitobiosyldiphosphodolichol_c" compartment="c" hasOnlySubstanceUnits="false" boundaryCondition="false" constant="false">
        <notes>
          <body xmlns="http://www.w3.org/1999/xhtml">
            <p>CHARGE: 0</p>
          </body>
        </notes>
      </species>
      <species id="M_S_N_45_Acetyl_45_D_45_galactosamine_c" compartment="c" hasOnlySubstanceUnits="false" boundaryCondition="false" constant="false">
        <notes>
          <body xmlns="http://www.w3.org/1999/xhtml">
            <p>CHARGE: 0</p>
          </body>
        </notes>
      </species>
      <species id="M_S_N_45_Acetyl_45_D_45_glucosamine_32_1_45_phosphate_c" compartment="c" hasOnlySubstanceUnits="false" boundaryCondition="false" constant="false">
        <notes>
          <body xmlns="http://www.w3.org/1999/xhtml">
            <p>CHARGE: 0</p>
          </body>
        </notes>
      </species>
      <species id="M_S_N_45_Acetyl_45_D_45_glucosamine_32_6_45_phosphate_c" compartment="c" hasOnlySubstanceUnits="false" boundaryCondition="false" constant="false">
        <notes>
          <body xmlns="http://www.w3.org/1999/xhtml">
            <p>CHARGE: 0</p>
          </body>
        </notes>
      </species>
      <species id="M_S_N_45_Acetyl_45_D_45_glucosamine_c" compartment="c" hasOnlySubstanceUnits="false" boundaryCondition="false" constant="false">
        <notes>
          <body xmlns="http://www.w3.org/1999/xhtml">
            <p>CHARGE: 0</p>
          </body>
        </notes>
      </species>
      <species id="M_S_N_45_Acetyl_45_D_45_glucosaminide_c" compartment="c" hasOnlySubstanceUnits="false" boundaryCondition="false" constant="false">
        <notes>
          <body xmlns="http://www.w3.org/1999/xhtml">
            <p>CHARGE: 0</p>
          </body>
        </notes>
      </species>
      <species id="M_S_N_45_Acetyl_45_D_45_glucosaminyldiphosphodolichol_c" compartment="c" hasOnlySubstanceUnits="false" boundaryCondition="false" constant="false">
        <notes>
          <body xmlns="http://www.w3.org/1999/xhtml">
            <p>CHARGE: 0</p>
          </body>
        </notes>
      </species>
      <species id="M_S_N_45_Acetyl_45_L_45_glutamate_32_5_45_phosphate_c" compartment="c" hasOnlySubstanceUnits="false" boundaryCondition="false" constant="false">
        <notes>
          <body xmlns="http://www.w3.org/1999/xhtml">
            <p>CHARGE: 0</p>
          </body>
        </notes>
      </species>
      <species id="M_S_N_45_Acetyl_45_L_45_glutamate_32_5_45_semialdehyde_c" compartment="c" hasOnlySubstanceUnits="false" boundaryCondition="false" constant="false">
        <notes>
          <body xmlns="http://www.w3.org/1999/xhtml">
            <p>CHARGE: 0</p>
          </body>
        </notes>
      </species>
      <species id="M_S_N_45_Acetyl_45_L_45_glutamate_c" compartment="c" hasOnlySubstanceUnits="false" boundaryCondition="false" constant="false">
        <notes>
          <body xmlns="http://www.w3.org/1999/xhtml">
            <p>CHARGE: 0</p>
          </body>
        </notes>
      </species>
      <species id="M_S_N_45_Acetyl_45_alpha_45_D_45_glucosamine_32_1_45_phosphate_c" compartment="c" hasOnlySubstanceUnits="false" boundaryCondition="false" constant="false">
        <notes>
          <body xmlns="http://www.w3.org/1999/xhtml">
            <p>CHARGE: 0</p>
          </body>
        </notes>
      </species>
      <species id="M_S_N_45_Acetylornithine_c" compartment="c" hasOnlySubstanceUnits="false" boundaryCondition="false" constant="false">
        <notes>
          <body xmlns="http://www.w3.org/1999/xhtml">
            <p>CHARGE: 0</p>
          </body>
        </notes>
      </species>
      <species id="M_S_N_45_Acylsphingosine_c" compartment="c" hasOnlySubstanceUnits="false" boundaryCondition="false" constant="false">
        <notes>
          <body xmlns="http://www.w3.org/1999/xhtml">
            <p>CHARGE: 0</p>
          </body>
        </notes>
      </species>
      <species id="M_S_N_45_Carbamoyl_45_L_45_aspartate_c" compartment="c" hasOnlySubstanceUnits="false" boundaryCondition="false" constant="false">
        <notes>
          <body xmlns="http://www.w3.org/1999/xhtml">
            <p>CHARGE: 0</p>
          </body>
        </notes>
      </species>
      <species id="M_S_N_45_Cyclohexylformamide_c" compartment="c" hasOnlySubstanceUnits="false" boundaryCondition="false" constant="false">
        <notes>
          <body xmlns="http://www.w3.org/1999/xhtml">
            <p>CHARGE: 0</p>
          </body>
        </notes>
      </species>
      <species id="M_S_N_45_Formylmethionyl_45_tRNA_c" compartment="c" hasOnlySubstanceUnits="false" boundaryCondition="false" constant="false">
        <notes>
          <body xmlns="http://www.w3.org/1999/xhtml">
            <p>CHARGE: 0</p>
          </body>
        </notes>
      </species>
      <species id="M_S_N_45_Methylethanolamine_32_phosphate_c" compartment="c" hasOnlySubstanceUnits="false" boundaryCondition="false" constant="false">
        <notes>
          <body xmlns="http://www.w3.org/1999/xhtml">
            <p>CHARGE: 0</p>
          </body>
        </notes>
      </species>
      <species id="M_S_N_45_Methylputrescine_c" compartment="c" hasOnlySubstanceUnits="false" boundaryCondition="false" constant="false">
        <notes>
          <body xmlns="http://www.w3.org/1999/xhtml">
            <p>CHARGE: 0</p>
          </body>
        </notes>
      </species>
      <species id="M_S_N_45_Methyltyramine_c" compartment="c" hasOnlySubstanceUnits="false" boundaryCondition="false" constant="false">
        <notes>
          <body xmlns="http://www.w3.org/1999/xhtml">
            <p>CHARGE: 0</p>
          </body>
        </notes>
      </species>
      <species id="M_S_N_45_Ribosylnicotinamide_c" compartment="c" hasOnlySubstanceUnits="false" boundaryCondition="false" constant="false">
        <notes>
          <body xmlns="http://www.w3.org/1999/xhtml">
            <p>CHARGE: 0</p>
          </body>
        </notes>
      </species>
      <species id="M_S_N_45_Succinyl_45_2_45_L_45_amino_45_6_45_oxoheptanedioate_c" compartment="c" hasOnlySubstanceUnits="false" boundaryCondition="false" constant="false">
        <notes>
          <body xmlns="http://www.w3.org/1999/xhtml">
            <p>CHARGE: 0</p>
          </body>
        </notes>
      </species>
      <species id="M_S_N_45_Succinyl_45_LL_45_2_44_6_45_diaminoheptanedioate_c" compartment="c" hasOnlySubstanceUnits="false" boundaryCondition="false" constant="false">
        <notes>
          <body xmlns="http://www.w3.org/1999/xhtml">
            <p>CHARGE: 0</p>
          </body>
        </notes>
      </species>
      <species id="M_S_N_45__40_5_39__45_Phospho_45_D_45_1_39__45_ribulosylformimino_41__45_5_45_amino_45_1_45__40_5_39__39__45_phospho_45_D_45_ribosyl_41__45_4_45_imidazolecarboxamide_c" compartment="c" hasOnlySubstanceUnits="false" boundaryCondition="false" constant="false">
        <notes>
          <body xmlns="http://www.w3.org/1999/xhtml">
            <p>CHARGE: 0</p>
          </body>
        </notes>
      </species>
      <species id="M_S_N_45__40_5_45_Phospho_45_D_45_ribosyl_41_anthranilate_c" compartment="c" hasOnlySubstanceUnits="false" boundaryCondition="false" constant="false">
        <notes>
          <body xmlns="http://www.w3.org/1999/xhtml">
            <p>CHARGE: 0</p>
          </body>
        </notes>
      </species>
      <species id="M_S_N_45__40_L_45_Arginino_41_succinate_c" compartment="c" hasOnlySubstanceUnits="false" boundaryCondition="false" constant="false">
        <notes>
          <body xmlns="http://www.w3.org/1999/xhtml">
            <p>CHARGE: 0</p>
          </body>
        </notes>
      </species>
      <species id="M_S_Naphthyl_45_2_45_hydroxymethyl_45_succinyl_32_CoA_c" compartment="c" hasOnlySubstanceUnits="false" boundaryCondition="false" constant="false">
        <notes>
          <body xmlns="http://www.w3.org/1999/xhtml">
            <p>CHARGE: 0</p>
          </body>
        </notes>
      </species>
      <species id="M_S_Naphthyl_45_2_45_methyl_45_succinyl_45_CoA_c" compartment="c" hasOnlySubstanceUnits="false" boundaryCondition="false" constant="false">
        <notes>
          <body xmlns="http://www.w3.org/1999/xhtml">
            <p>CHARGE: 0</p>
          </body>
        </notes>
      </species>
      <species id="M_S_Naphthyl_45_2_45_methylene_45_succinyl_45_CoA_c" compartment="c" hasOnlySubstanceUnits="false" boundaryCondition="false" constant="false">
        <notes>
          <body xmlns="http://www.w3.org/1999/xhtml">
            <p>CHARGE: 0</p>
          </body>
        </notes>
      </species>
      <species id="M_S_Naphthyl_45_2_45_oxomethyl_45_succinyl_45_CoA_c" compartment="c" hasOnlySubstanceUnits="false" boundaryCondition="false" constant="false">
        <notes>
          <body xmlns="http://www.w3.org/1999/xhtml">
            <p>CHARGE: 0</p>
          </body>
        </notes>
      </species>
      <species id="M_S_Naringenin_c" compartment="c" hasOnlySubstanceUnits="false" boundaryCondition="false" constant="false">
        <notes>
          <body xmlns="http://www.w3.org/1999/xhtml">
            <p>CHARGE: 0</p>
          </body>
        </notes>
      </species>
      <species id="M_S_Neurosporene_c" compartment="c" hasOnlySubstanceUnits="false" boundaryCondition="false" constant="false">
        <notes>
          <body xmlns="http://www.w3.org/1999/xhtml">
            <p>CHARGE: 0</p>
          </body>
        </notes>
      </species>
      <species id="M_S_Nicotinamide_32_D_45_ribonucleotide_c" compartment="c" hasOnlySubstanceUnits="false" boundaryCondition="false" constant="false">
        <notes>
          <body xmlns="http://www.w3.org/1999/xhtml">
            <p>CHARGE: 0</p>
          </body>
        </notes>
      </species>
      <species id="M_S_Nicotinamide_c" compartment="c" hasOnlySubstanceUnits="false" boundaryCondition="false" constant="false">
        <notes>
          <body xmlns="http://www.w3.org/1999/xhtml">
            <p>CHARGE: 0</p>
          </body>
        </notes>
      </species>
      <species id="M_S_Nicotinate_32_D_45_ribonucleoside_c" compartment="c" hasOnlySubstanceUnits="false" boundaryCondition="false" constant="false">
        <notes>
          <body xmlns="http://www.w3.org/1999/xhtml">
            <p>CHARGE: 0</p>
          </body>
        </notes>
      </species>
      <species id="M_S_Nicotinate_32_D_45_ribonucleotide_c" compartment="c" hasOnlySubstanceUnits="false" boundaryCondition="false" constant="false">
        <notes>
          <body xmlns="http://www.w3.org/1999/xhtml">
            <p>CHARGE: 0</p>
          </body>
        </notes>
      </species>
      <species id="M_S_Nicotinate_c" compartment="c" hasOnlySubstanceUnits="false" boundaryCondition="false" constant="false">
        <notes>
          <body xmlns="http://www.w3.org/1999/xhtml">
            <p>CHARGE: 0</p>
          </body>
        </notes>
      </species>
      <species id="M_S_Nitrate_c" compartment="c" hasOnlySubstanceUnits="false" boundaryCondition="false" constant="false">
        <notes>
          <body xmlns="http://www.w3.org/1999/xhtml">
            <p>CHARGE: 0</p>
          </body>
        </notes>
      </species>
      <species id="M_S_Nitrate_v" compartment="v" hasOnlySubstanceUnits="false" boundaryCondition="false" constant="false">
        <notes>
          <body xmlns="http://www.w3.org/1999/xhtml">
            <p>CHARGE: 0</p>
          </body>
        </notes>
      </species>
      <species id="M_S_Nitrile_c" compartment="c" hasOnlySubstanceUnits="false" boundaryCondition="false" constant="false">
        <notes>
          <body xmlns="http://www.w3.org/1999/xhtml">
            <p>CHARGE: 0</p>
          </body>
        </notes>
      </species>
      <species id="M_S_Nitrite_c" compartment="c" hasOnlySubstanceUnits="false" boundaryCondition="false" constant="false">
        <notes>
          <body xmlns="http://www.w3.org/1999/xhtml">
            <p>CHARGE: 0</p>
          </body>
        </notes>
      </species>
      <species id="M_S_Nitrite_p" compartment="p" hasOnlySubstanceUnits="false" boundaryCondition="false" constant="false">
        <notes>
          <body xmlns="http://www.w3.org/1999/xhtml">
            <p>CHARGE: 0</p>
          </body>
        </notes>
      </species>
      <species id="M_S_Nitrobenzene_c" compartment="c" hasOnlySubstanceUnits="false" boundaryCondition="false" constant="false">
        <notes>
          <body xmlns="http://www.w3.org/1999/xhtml">
            <p>CHARGE: 0</p>
          </body>
        </notes>
      </species>
      <species id="M_S_Nucleoside_32_triphosphate_c" compartment="c" hasOnlySubstanceUnits="false" boundaryCondition="false" constant="false">
        <notes>
          <body xmlns="http://www.w3.org/1999/xhtml">
            <p>CHARGE: 0</p>
          </body>
        </notes>
      </species>
      <species id="M_S_OPC4_45_CoA_c" compartment="c" hasOnlySubstanceUnits="false" boundaryCondition="false" constant="false">
        <notes>
          <body xmlns="http://www.w3.org/1999/xhtml">
            <p>CHARGE: 0</p>
          </body>
        </notes>
      </species>
      <species id="M_S_OPC6_45_CoA_c" compartment="c" hasOnlySubstanceUnits="false" boundaryCondition="false" constant="false">
        <notes>
          <body xmlns="http://www.w3.org/1999/xhtml">
            <p>CHARGE: 0</p>
          </body>
        </notes>
      </species>
      <species id="M_S_OPC8_45_CoA_c" compartment="c" hasOnlySubstanceUnits="false" boundaryCondition="false" constant="false">
        <notes>
          <body xmlns="http://www.w3.org/1999/xhtml">
            <p>CHARGE: 0</p>
          </body>
        </notes>
      </species>
      <species id="M_S_O_45_1_45_Alk_45_1_45_enyl_45_2_45_acyl_45_sn_45_glycero_45_3_45_phosphoethanolamine_c" compartment="c" hasOnlySubstanceUnits="false" boundaryCondition="false" constant="false">
        <notes>
          <body xmlns="http://www.w3.org/1999/xhtml">
            <p>CHARGE: 0</p>
          </body>
        </notes>
      </species>
      <species id="M_S_O_45_Acetyl_45_L_45_homoserine_c" compartment="c" hasOnlySubstanceUnits="false" boundaryCondition="false" constant="false">
        <notes>
          <body xmlns="http://www.w3.org/1999/xhtml">
            <p>CHARGE: 0</p>
          </body>
        </notes>
      </species>
      <species id="M_S_O_45_Acetyl_45_L_45_serine_c" compartment="c" hasOnlySubstanceUnits="false" boundaryCondition="false" constant="false">
        <notes>
          <body xmlns="http://www.w3.org/1999/xhtml">
            <p>CHARGE: 0</p>
          </body>
        </notes>
      </species>
      <species id="M_S_O_45_Acetylhomoserine_c" compartment="c" hasOnlySubstanceUnits="false" boundaryCondition="false" constant="false">
        <notes>
          <body xmlns="http://www.w3.org/1999/xhtml">
            <p>CHARGE: 0</p>
          </body>
        </notes>
      </species>
      <species id="M_S_O_45_Alkylglycerone_32_phosphate_c" compartment="c" hasOnlySubstanceUnits="false" boundaryCondition="false" constant="false">
        <notes>
          <body xmlns="http://www.w3.org/1999/xhtml">
            <p>CHARGE: 0</p>
          </body>
        </notes>
      </species>
      <species id="M_S_O_45_Phospho_45_4_45_hydroxy_45_L_45_threonine_c" compartment="c" hasOnlySubstanceUnits="false" boundaryCondition="false" constant="false">
        <notes>
          <body xmlns="http://www.w3.org/1999/xhtml">
            <p>CHARGE: 0</p>
          </body>
        </notes>
      </species>
      <species id="M_S_O_45_Phospho_45_L_45_homoserine_c" compartment="c" hasOnlySubstanceUnits="false" boundaryCondition="false" constant="false">
        <notes>
          <body xmlns="http://www.w3.org/1999/xhtml">
            <p>CHARGE: 0</p>
          </body>
        </notes>
      </species>
      <species id="M_S_O_45_Phospho_45_L_45_serine_c" compartment="c" hasOnlySubstanceUnits="false" boundaryCondition="false" constant="false">
        <notes>
          <body xmlns="http://www.w3.org/1999/xhtml">
            <p>CHARGE: 0</p>
          </body>
        </notes>
      </species>
      <species id="M_S_O_45_Phosphorylhomoserine_c" compartment="c" hasOnlySubstanceUnits="false" boundaryCondition="false" constant="false">
        <notes>
          <body xmlns="http://www.w3.org/1999/xhtml">
            <p>CHARGE: 0</p>
          </body>
        </notes>
      </species>
      <species id="M_S_O_45_Succinyl_45_L_45_homoserine_c" compartment="c" hasOnlySubstanceUnits="false" boundaryCondition="false" constant="false">
        <notes>
          <body xmlns="http://www.w3.org/1999/xhtml">
            <p>CHARGE: 0</p>
          </body>
        </notes>
      </species>
      <species id="M_S_O_45_Succinylhomoserine_c" compartment="c" hasOnlySubstanceUnits="false" boundaryCondition="false" constant="false">
        <notes>
          <body xmlns="http://www.w3.org/1999/xhtml">
            <p>CHARGE: 0</p>
          </body>
        </notes>
      </species>
      <species id="M_S_Octadecanoic_32_acid_c" compartment="c" hasOnlySubstanceUnits="false" boundaryCondition="false" constant="false">
        <notes>
          <body xmlns="http://www.w3.org/1999/xhtml">
            <p>CHARGE: 0</p>
          </body>
        </notes>
      </species>
      <species id="M_S_Octadecanoyl_45__91_acyl_45_carrier_32_protein_93__c" compartment="c" hasOnlySubstanceUnits="false" boundaryCondition="false" constant="false">
        <notes>
          <body xmlns="http://www.w3.org/1999/xhtml">
            <p>CHARGE: 0</p>
          </body>
        </notes>
      </species>
      <species id="M_S_Octanoic_32_acid_c" compartment="c" hasOnlySubstanceUnits="false" boundaryCondition="false" constant="false">
        <notes>
          <body xmlns="http://www.w3.org/1999/xhtml">
            <p>CHARGE: 0</p>
          </body>
        </notes>
      </species>
      <species id="M_S_Octanoyl_45_CoA_x" compartment="x" hasOnlySubstanceUnits="false" boundaryCondition="false" constant="false">
        <notes>
          <body xmlns="http://www.w3.org/1999/xhtml">
            <p>CHARGE: 0</p>
          </body>
        </notes>
      </species>
      <species id="M_S_Octanoyl_45__91_acp_93__c" compartment="c" hasOnlySubstanceUnits="false" boundaryCondition="false" constant="false">
        <notes>
          <body xmlns="http://www.w3.org/1999/xhtml">
            <p>CHARGE: 0</p>
          </body>
        </notes>
      </species>
      <species id="M_S_Octanoyl_45__91_acp_93__p" compartment="p" hasOnlySubstanceUnits="false" boundaryCondition="false" constant="false">
        <notes>
          <body xmlns="http://www.w3.org/1999/xhtml">
            <p>CHARGE: 0</p>
          </body>
        </notes>
      </species>
      <species id="M_S_Oleoyl_45_CoA_c" compartment="c" hasOnlySubstanceUnits="false" boundaryCondition="false" constant="false">
        <notes>
          <body xmlns="http://www.w3.org/1999/xhtml">
            <p>CHARGE: 0</p>
          </body>
        </notes>
      </species>
      <species id="M_S_Orotate_c" compartment="c" hasOnlySubstanceUnits="false" boundaryCondition="false" constant="false">
        <notes>
          <body xmlns="http://www.w3.org/1999/xhtml">
            <p>CHARGE: 0</p>
          </body>
        </notes>
      </species>
      <species id="M_S_Orotidine_32_5_39__45_phosphate_c" compartment="c" hasOnlySubstanceUnits="false" boundaryCondition="false" constant="false">
        <notes>
          <body xmlns="http://www.w3.org/1999/xhtml">
            <p>CHARGE: 0</p>
          </body>
        </notes>
      </species>
      <species id="M_S_Orthophosphate_c" compartment="c" hasOnlySubstanceUnits="false" boundaryCondition="false" constant="false">
        <notes>
          <body xmlns="http://www.w3.org/1999/xhtml">
            <p>CHARGE: 0</p>
          </body>
        </notes>
      </species>
      <species id="M_S_Orthophosphate_m" compartment="m" hasOnlySubstanceUnits="false" boundaryCondition="false" constant="false">
        <notes>
          <body xmlns="http://www.w3.org/1999/xhtml">
            <p>CHARGE: 0</p>
          </body>
        </notes>
      </species>
      <species id="M_S_Orthophosphate_p" compartment="p" hasOnlySubstanceUnits="false" boundaryCondition="false" constant="false">
        <notes>
          <body xmlns="http://www.w3.org/1999/xhtml">
            <p>CHARGE: 0</p>
          </body>
        </notes>
      </species>
      <species id="M_S_Oxaloacetate_c" compartment="c" hasOnlySubstanceUnits="false" boundaryCondition="false" constant="false">
        <notes>
          <body xmlns="http://www.w3.org/1999/xhtml">
            <p>CHARGE: 0</p>
          </body>
        </notes>
      </species>
      <species id="M_S_Oxaloacetate_m" compartment="m" hasOnlySubstanceUnits="false" boundaryCondition="false" constant="false">
        <notes>
          <body xmlns="http://www.w3.org/1999/xhtml">
            <p>CHARGE: 0</p>
          </body>
        </notes>
      </species>
      <species id="M_S_Oxaloacetate_p" compartment="p" hasOnlySubstanceUnits="false" boundaryCondition="false" constant="false">
        <notes>
          <body xmlns="http://www.w3.org/1999/xhtml">
            <p>CHARGE: 0</p>
          </body>
        </notes>
      </species>
      <species id="M_S_Oxaloacetate_x" compartment="x" hasOnlySubstanceUnits="false" boundaryCondition="false" constant="false">
        <notes>
          <body xmlns="http://www.w3.org/1999/xhtml">
            <p>CHARGE: 0</p>
          </body>
        </notes>
      </species>
      <species id="M_S_Oxidized_32_ferredoxin_c" compartment="c" hasOnlySubstanceUnits="false" boundaryCondition="false" constant="false">
        <notes>
          <body xmlns="http://www.w3.org/1999/xhtml">
            <p>CHARGE: 0</p>
          </body>
        </notes>
      </species>
      <species id="M_S_Oxidized_32_ferredoxin_m" compartment="m" hasOnlySubstanceUnits="false" boundaryCondition="false" constant="false">
        <notes>
          <body xmlns="http://www.w3.org/1999/xhtml">
            <p>CHARGE: 0</p>
          </body>
        </notes>
      </species>
      <species id="M_S_Oxidized_32_ferredoxin_p" compartment="p" hasOnlySubstanceUnits="false" boundaryCondition="false" constant="false">
        <notes>
          <body xmlns="http://www.w3.org/1999/xhtml">
            <p>CHARGE: 0</p>
          </body>
        </notes>
      </species>
      <species id="M_S_Oxidized_32_flavoprotein_c" compartment="c" hasOnlySubstanceUnits="false" boundaryCondition="false" constant="false">
        <notes>
          <body xmlns="http://www.w3.org/1999/xhtml">
            <p>CHARGE: 0</p>
          </body>
        </notes>
      </species>
      <species id="M_S_Oxidized_32_glutathione_c" compartment="c" hasOnlySubstanceUnits="false" boundaryCondition="false" constant="false">
        <notes>
          <body xmlns="http://www.w3.org/1999/xhtml">
            <p>CHARGE: 0</p>
          </body>
        </notes>
      </species>
      <species id="M_S_Oxidized_32_thioredoxin_c" compartment="c" hasOnlySubstanceUnits="false" boundaryCondition="false" constant="false">
        <notes>
          <body xmlns="http://www.w3.org/1999/xhtml">
            <p>CHARGE: 0</p>
          </body>
        </notes>
      </species>
      <species id="M_S_Oxygen_c" compartment="c" hasOnlySubstanceUnits="false" boundaryCondition="false" constant="false">
        <notes>
          <body xmlns="http://www.w3.org/1999/xhtml">
            <p>CHARGE: 0</p>
          </body>
        </notes>
      </species>
      <species id="M_S_Oxygen_m" compartment="m" hasOnlySubstanceUnits="false" boundaryCondition="false" constant="false">
        <notes>
          <body xmlns="http://www.w3.org/1999/xhtml">
            <p>CHARGE: 0</p>
          </body>
        </notes>
      </species>
      <species id="M_S_Oxygen_p" compartment="p" hasOnlySubstanceUnits="false" boundaryCondition="false" constant="false">
        <notes>
          <body xmlns="http://www.w3.org/1999/xhtml">
            <p>CHARGE: 0</p>
          </body>
        </notes>
      </species>
      <species id="M_S_Oxygen_x" compartment="x" hasOnlySubstanceUnits="false" boundaryCondition="false" constant="false">
        <notes>
          <body xmlns="http://www.w3.org/1999/xhtml">
            <p>CHARGE: 0</p>
          </body>
        </notes>
      </species>
      <species id="M_S_P1_44_P3_45_Bis_40_5_39__45_adenosyl_41__32_triphosphate_c" compartment="c" hasOnlySubstanceUnits="false" boundaryCondition="false" constant="false">
        <notes>
          <body xmlns="http://www.w3.org/1999/xhtml">
            <p>CHARGE: 0</p>
          </body>
        </notes>
      </species>
      <species id="M_S_P1_44_P4_45_Bis_40_5_39__45_adenosyl_41__32_tetraphosphate_c" compartment="c" hasOnlySubstanceUnits="false" boundaryCondition="false" constant="false">
        <notes>
          <body xmlns="http://www.w3.org/1999/xhtml">
            <p>CHARGE: 0</p>
          </body>
        </notes>
      </species>
      <species id="M_S_P1_44_P4_45_Bis_40_5_39__45_guanosyl_41__32_tetraphosphate_c" compartment="c" hasOnlySubstanceUnits="false" boundaryCondition="false" constant="false">
        <notes>
          <body xmlns="http://www.w3.org/1999/xhtml">
            <p>CHARGE: 0</p>
          </body>
        </notes>
      </species>
      <species id="M_S_P1_44_P4_45_Bis_40_5_39__45_xanthosyl_41__32_tetraphosphate_c" compartment="c" hasOnlySubstanceUnits="false" boundaryCondition="false" constant="false">
        <notes>
          <body xmlns="http://www.w3.org/1999/xhtml">
            <p>CHARGE: 0</p>
          </body>
        </notes>
      </species>
      <species id="M_S_Palmitoyl_45_CoA_c" compartment="c" hasOnlySubstanceUnits="false" boundaryCondition="false" constant="false">
        <notes>
          <body xmlns="http://www.w3.org/1999/xhtml">
            <p>CHARGE: 0</p>
          </body>
        </notes>
      </species>
      <species id="M_S_Palmitoyl_45_CoA_x" compartment="x" hasOnlySubstanceUnits="false" boundaryCondition="false" constant="false">
        <notes>
          <body xmlns="http://www.w3.org/1999/xhtml">
            <p>CHARGE: 0</p>
          </body>
        </notes>
      </species>
      <species id="M_S_Pantetheine_32_4_39__45_phosphate_c" compartment="c" hasOnlySubstanceUnits="false" boundaryCondition="false" constant="false">
        <notes>
          <body xmlns="http://www.w3.org/1999/xhtml">
            <p>CHARGE: 0</p>
          </body>
        </notes>
      </species>
      <species id="M_S_Pantothenate_c" compartment="c" hasOnlySubstanceUnits="false" boundaryCondition="false" constant="false">
        <notes>
          <body xmlns="http://www.w3.org/1999/xhtml">
            <p>CHARGE: 0</p>
          </body>
        </notes>
      </species>
      <species id="M_S_Paragloboside_c" compartment="c" hasOnlySubstanceUnits="false" boundaryCondition="false" constant="false">
        <notes>
          <body xmlns="http://www.w3.org/1999/xhtml">
            <p>CHARGE: 0</p>
          </body>
        </notes>
      </species>
      <species id="M_S_Pectate_c" compartment="c" hasOnlySubstanceUnits="false" boundaryCondition="false" constant="false">
        <notes>
          <body xmlns="http://www.w3.org/1999/xhtml">
            <p>CHARGE: 0</p>
          </body>
        </notes>
      </species>
      <species id="M_S_Pectin_c" compartment="c" hasOnlySubstanceUnits="false" boundaryCondition="false" constant="false">
        <notes>
          <body xmlns="http://www.w3.org/1999/xhtml">
            <p>CHARGE: 0</p>
          </body>
        </notes>
      </species>
      <species id="M_S_Pelargonidin_32_3_45_O_45_glucoside_c" compartment="c" hasOnlySubstanceUnits="false" boundaryCondition="false" constant="false">
        <notes>
          <body xmlns="http://www.w3.org/1999/xhtml">
            <p>CHARGE: 0</p>
          </body>
        </notes>
      </species>
      <species id="M_S_Pelargonidin_c" compartment="c" hasOnlySubstanceUnits="false" boundaryCondition="false" constant="false">
        <notes>
          <body xmlns="http://www.w3.org/1999/xhtml">
            <p>CHARGE: 0</p>
          </body>
        </notes>
      </species>
      <species id="M_S_Pelargonin_c" compartment="c" hasOnlySubstanceUnits="false" boundaryCondition="false" constant="false">
        <notes>
          <body xmlns="http://www.w3.org/1999/xhtml">
            <p>CHARGE: 0</p>
          </body>
        </notes>
      </species>
      <species id="M_S_Pentahydroxyflavanone_c" compartment="c" hasOnlySubstanceUnits="false" boundaryCondition="false" constant="false">
        <notes>
          <body xmlns="http://www.w3.org/1999/xhtml">
            <p>CHARGE: 0</p>
          </body>
        </notes>
      </species>
      <species id="M_S_Pentosans_c" compartment="c" hasOnlySubstanceUnits="false" boundaryCondition="false" constant="false">
        <notes>
          <body xmlns="http://www.w3.org/1999/xhtml">
            <p>CHARGE: 0</p>
          </body>
        </notes>
      </species>
      <species id="M_S_Peptide_c" compartment="c" hasOnlySubstanceUnits="false" boundaryCondition="false" constant="false">
        <notes>
          <body xmlns="http://www.w3.org/1999/xhtml">
            <p>CHARGE: 0</p>
          </body>
        </notes>
      </species>
      <species id="M_S_Perillic_32_acid_c" compartment="c" hasOnlySubstanceUnits="false" boundaryCondition="false" constant="false">
        <notes>
          <body xmlns="http://www.w3.org/1999/xhtml">
            <p>CHARGE: 0</p>
          </body>
        </notes>
      </species>
      <species id="M_S_Perillyl_32_aldehyde_c" compartment="c" hasOnlySubstanceUnits="false" boundaryCondition="false" constant="false">
        <notes>
          <body xmlns="http://www.w3.org/1999/xhtml">
            <p>CHARGE: 0</p>
          </body>
        </notes>
      </species>
      <species id="M_S_Phenethylamine_c" compartment="c" hasOnlySubstanceUnits="false" boundaryCondition="false" constant="false">
        <notes>
          <body xmlns="http://www.w3.org/1999/xhtml">
            <p>CHARGE: 0</p>
          </body>
        </notes>
      </species>
      <species id="M_S_Phenol_c" compartment="c" hasOnlySubstanceUnits="false" boundaryCondition="false" constant="false">
        <notes>
          <body xmlns="http://www.w3.org/1999/xhtml">
            <p>CHARGE: 0</p>
          </body>
        </notes>
      </species>
      <species id="M_S_Phenolic_32_phosphate_c" compartment="c" hasOnlySubstanceUnits="false" boundaryCondition="false" constant="false">
        <notes>
          <body xmlns="http://www.w3.org/1999/xhtml">
            <p>CHARGE: 0</p>
          </body>
        </notes>
      </species>
      <species id="M_S_Phenylacetaldehyde_c" compartment="c" hasOnlySubstanceUnits="false" boundaryCondition="false" constant="false">
        <notes>
          <body xmlns="http://www.w3.org/1999/xhtml">
            <p>CHARGE: 0</p>
          </body>
        </notes>
      </species>
      <species id="M_S_Phenylacetic_32_acid_c" compartment="c" hasOnlySubstanceUnits="false" boundaryCondition="false" constant="false">
        <notes>
          <body xmlns="http://www.w3.org/1999/xhtml">
            <p>CHARGE: 0</p>
          </body>
        </notes>
      </species>
      <species id="M_S_Phenylacetonitrile_c" compartment="c" hasOnlySubstanceUnits="false" boundaryCondition="false" constant="false">
        <notes>
          <body xmlns="http://www.w3.org/1999/xhtml">
            <p>CHARGE: 0</p>
          </body>
        </notes>
      </species>
      <species id="M_S_Phenylacetyl_45_CoA_c" compartment="c" hasOnlySubstanceUnits="false" boundaryCondition="false" constant="false">
        <notes>
          <body xmlns="http://www.w3.org/1999/xhtml">
            <p>CHARGE: 0</p>
          </body>
        </notes>
      </species>
      <species id="M_S_Phenylacetylglycine_c" compartment="c" hasOnlySubstanceUnits="false" boundaryCondition="false" constant="false">
        <notes>
          <body xmlns="http://www.w3.org/1999/xhtml">
            <p>CHARGE: 0</p>
          </body>
        </notes>
      </species>
      <species id="M_S_Phenylboronic_32_acid_c" compartment="c" hasOnlySubstanceUnits="false" boundaryCondition="false" constant="false">
        <notes>
          <body xmlns="http://www.w3.org/1999/xhtml">
            <p>CHARGE: 0</p>
          </body>
        </notes>
      </species>
      <species id="M_S_Phenylpyruvate_c" compartment="c" hasOnlySubstanceUnits="false" boundaryCondition="false" constant="false">
        <notes>
          <body xmlns="http://www.w3.org/1999/xhtml">
            <p>CHARGE: 0</p>
          </body>
        </notes>
      </species>
      <species id="M_S_Phoenicoxanthin_c" compartment="c" hasOnlySubstanceUnits="false" boundaryCondition="false" constant="false">
        <notes>
          <body xmlns="http://www.w3.org/1999/xhtml">
            <p>CHARGE: 0</p>
          </body>
        </notes>
      </species>
      <species id="M_S_Phosphatidate_c" compartment="c" hasOnlySubstanceUnits="false" boundaryCondition="false" constant="false">
        <notes>
          <body xmlns="http://www.w3.org/1999/xhtml">
            <p>CHARGE: 0</p>
          </body>
        </notes>
      </species>
      <species id="M_S_Phosphatidylcholine_c" compartment="c" hasOnlySubstanceUnits="false" boundaryCondition="false" constant="false">
        <notes>
          <body xmlns="http://www.w3.org/1999/xhtml">
            <p>CHARGE: 0</p>
          </body>
        </notes>
      </species>
      <species id="M_S_Phosphatidylethanolamine_c" compartment="c" hasOnlySubstanceUnits="false" boundaryCondition="false" constant="false">
        <notes>
          <body xmlns="http://www.w3.org/1999/xhtml">
            <p>CHARGE: 0</p>
          </body>
        </notes>
      </species>
      <species id="M_S_Phosphatidylglycerol_c" compartment="c" hasOnlySubstanceUnits="false" boundaryCondition="false" constant="false">
        <notes>
          <body xmlns="http://www.w3.org/1999/xhtml">
            <p>CHARGE: 0</p>
          </body>
        </notes>
      </species>
      <species id="M_S_Phosphatidylglycerophosphate_c" compartment="c" hasOnlySubstanceUnits="false" boundaryCondition="false" constant="false">
        <notes>
          <body xmlns="http://www.w3.org/1999/xhtml">
            <p>CHARGE: 0</p>
          </body>
        </notes>
      </species>
      <species id="M_S_Phosphatidylinositol_45_3_44_4_44_5_45_trisphosphate_c" compartment="c" hasOnlySubstanceUnits="false" boundaryCondition="false" constant="false">
        <notes>
          <body xmlns="http://www.w3.org/1999/xhtml">
            <p>CHARGE: 0</p>
          </body>
        </notes>
      </species>
      <species id="M_S_Phosphatidylserine_c" compartment="c" hasOnlySubstanceUnits="false" boundaryCondition="false" constant="false">
        <notes>
          <body xmlns="http://www.w3.org/1999/xhtml">
            <p>CHARGE: 0</p>
          </body>
        </notes>
      </species>
      <species id="M_S_Phosphodimethylethanolamine_c" compartment="c" hasOnlySubstanceUnits="false" boundaryCondition="false" constant="false">
        <notes>
          <body xmlns="http://www.w3.org/1999/xhtml">
            <p>CHARGE: 0</p>
          </body>
        </notes>
      </species>
      <species id="M_S_Phosphoenolpyruvate_c" compartment="c" hasOnlySubstanceUnits="false" boundaryCondition="false" constant="false">
        <notes>
          <body xmlns="http://www.w3.org/1999/xhtml">
            <p>CHARGE: 0</p>
          </body>
        </notes>
      </species>
      <species id="M_S_Phosphoenolpyruvate_p" compartment="p" hasOnlySubstanceUnits="false" boundaryCondition="false" constant="false">
        <notes>
          <body xmlns="http://www.w3.org/1999/xhtml">
            <p>CHARGE: 0</p>
          </body>
        </notes>
      </species>
      <species id="M_S_Phosphonoacetaldehyde_c" compartment="c" hasOnlySubstanceUnits="false" boundaryCondition="false" constant="false">
        <notes>
          <body xmlns="http://www.w3.org/1999/xhtml">
            <p>CHARGE: 0</p>
          </body>
        </notes>
      </species>
      <species id="M_S_Phosphoribosyl_45_AMP_c" compartment="c" hasOnlySubstanceUnits="false" boundaryCondition="false" constant="false">
        <notes>
          <body xmlns="http://www.w3.org/1999/xhtml">
            <p>CHARGE: 0</p>
          </body>
        </notes>
      </species>
      <species id="M_S_Phosphoribosyl_45_ATP_c" compartment="c" hasOnlySubstanceUnits="false" boundaryCondition="false" constant="false">
        <notes>
          <body xmlns="http://www.w3.org/1999/xhtml">
            <p>CHARGE: 0</p>
          </body>
        </notes>
      </species>
      <species id="M_S_Phylloquinone_c" compartment="c" hasOnlySubstanceUnits="false" boundaryCondition="false" constant="false">
        <notes>
          <body xmlns="http://www.w3.org/1999/xhtml">
            <p>CHARGE: 0</p>
          </body>
        </notes>
      </species>
      <species id="M_S_Phytoene_c" compartment="c" hasOnlySubstanceUnits="false" boundaryCondition="false" constant="false">
        <notes>
          <body xmlns="http://www.w3.org/1999/xhtml">
            <p>CHARGE: 0</p>
          </body>
        </notes>
      </species>
      <species id="M_S_Phytofluene_c" compartment="c" hasOnlySubstanceUnits="false" boundaryCondition="false" constant="false">
        <notes>
          <body xmlns="http://www.w3.org/1999/xhtml">
            <p>CHARGE: 0</p>
          </body>
        </notes>
      </species>
      <species id="M_S_Phytol_c" compartment="c" hasOnlySubstanceUnits="false" boundaryCondition="false" constant="false">
        <notes>
          <body xmlns="http://www.w3.org/1999/xhtml">
            <p>CHARGE: 0</p>
          </body>
        </notes>
      </species>
      <species id="M_S_Phytyl_32_diphosphate_c" compartment="c" hasOnlySubstanceUnits="false" boundaryCondition="false" constant="false">
        <notes>
          <body xmlns="http://www.w3.org/1999/xhtml">
            <p>CHARGE: 0</p>
          </body>
        </notes>
      </species>
      <species id="M_S_Pinobanksin_c" compartment="c" hasOnlySubstanceUnits="false" boundaryCondition="false" constant="false">
        <notes>
          <body xmlns="http://www.w3.org/1999/xhtml">
            <p>CHARGE: 0</p>
          </body>
        </notes>
      </species>
      <species id="M_S_Pinocarveol_c" compartment="c" hasOnlySubstanceUnits="false" boundaryCondition="false" constant="false">
        <notes>
          <body xmlns="http://www.w3.org/1999/xhtml">
            <p>CHARGE: 0</p>
          </body>
        </notes>
      </species>
      <species id="M_S_Pinocarvone_c" compartment="c" hasOnlySubstanceUnits="false" boundaryCondition="false" constant="false">
        <notes>
          <body xmlns="http://www.w3.org/1999/xhtml">
            <p>CHARGE: 0</p>
          </body>
        </notes>
      </species>
      <species id="M_S_Pinocembrin_32_chalcone_c" compartment="c" hasOnlySubstanceUnits="false" boundaryCondition="false" constant="false">
        <notes>
          <body xmlns="http://www.w3.org/1999/xhtml">
            <p>CHARGE: 0</p>
          </body>
        </notes>
      </species>
      <species id="M_S_Pinocembrin_c" compartment="c" hasOnlySubstanceUnits="false" boundaryCondition="false" constant="false">
        <notes>
          <body xmlns="http://www.w3.org/1999/xhtml">
            <p>CHARGE: 0</p>
          </body>
        </notes>
      </species>
      <species id="M_S_Poly_45_L_45_glutamate_c" compartment="c" hasOnlySubstanceUnits="false" boundaryCondition="false" constant="false">
        <notes>
          <body xmlns="http://www.w3.org/1999/xhtml">
            <p>CHARGE: 0</p>
          </body>
        </notes>
      </species>
      <species id="M_S_Poly_45_beta_45_hydroxybutyrate_c" compartment="c" hasOnlySubstanceUnits="false" boundaryCondition="false" constant="false">
        <notes>
          <body xmlns="http://www.w3.org/1999/xhtml">
            <p>CHARGE: 0</p>
          </body>
        </notes>
      </species>
      <species id="M_S_Poly_45_beta_45_hydroxybutyrate_m" compartment="m" hasOnlySubstanceUnits="false" boundaryCondition="false" constant="false">
        <notes>
          <body xmlns="http://www.w3.org/1999/xhtml">
            <p>CHARGE: 0</p>
          </body>
        </notes>
      </species>
      <species id="M_S_Poly_45_beta_45_hydroxybutyrate_p" compartment="p" hasOnlySubstanceUnits="false" boundaryCondition="false" constant="false">
        <notes>
          <body xmlns="http://www.w3.org/1999/xhtml">
            <p>CHARGE: 0</p>
          </body>
        </notes>
      </species>
      <species id="M_S_Poly_45_beta_45_hydroxybutyrate_x" compartment="x" hasOnlySubstanceUnits="false" boundaryCondition="false" constant="false">
        <notes>
          <body xmlns="http://www.w3.org/1999/xhtml">
            <p>CHARGE: 0</p>
          </body>
        </notes>
      </species>
      <species id="M_S_Polyneuridine_32_aldehyde_c" compartment="c" hasOnlySubstanceUnits="false" boundaryCondition="false" constant="false">
        <notes>
          <body xmlns="http://www.w3.org/1999/xhtml">
            <p>CHARGE: 0</p>
          </body>
        </notes>
      </species>
      <species id="M_S_Porphobilinogen_c" compartment="c" hasOnlySubstanceUnits="false" boundaryCondition="false" constant="false">
        <notes>
          <body xmlns="http://www.w3.org/1999/xhtml">
            <p>CHARGE: 0</p>
          </body>
        </notes>
      </species>
      <species id="M_S_Precorrin_32_2_c" compartment="c" hasOnlySubstanceUnits="false" boundaryCondition="false" constant="false">
        <notes>
          <body xmlns="http://www.w3.org/1999/xhtml">
            <p>CHARGE: 0</p>
          </body>
        </notes>
      </species>
      <species id="M_S_Prephenate_c" compartment="c" hasOnlySubstanceUnits="false" boundaryCondition="false" constant="false">
        <notes>
          <body xmlns="http://www.w3.org/1999/xhtml">
            <p>CHARGE: 0</p>
          </body>
        </notes>
      </species>
      <species id="M_S_Presqualene_32_diphosphate_c" compartment="c" hasOnlySubstanceUnits="false" boundaryCondition="false" constant="false">
        <notes>
          <body xmlns="http://www.w3.org/1999/xhtml">
            <p>CHARGE: 0</p>
          </body>
        </notes>
      </species>
      <species id="M_S_Primary_32_alcohol_c" compartment="c" hasOnlySubstanceUnits="false" boundaryCondition="false" constant="false">
        <notes>
          <body xmlns="http://www.w3.org/1999/xhtml">
            <p>CHARGE: 0</p>
          </body>
        </notes>
      </species>
      <species id="M_S_Propanoate_c" compartment="c" hasOnlySubstanceUnits="false" boundaryCondition="false" constant="false">
        <notes>
          <body xmlns="http://www.w3.org/1999/xhtml">
            <p>CHARGE: 0</p>
          </body>
        </notes>
      </species>
      <species id="M_S_Propanoyl_45_CoA_c" compartment="c" hasOnlySubstanceUnits="false" boundaryCondition="false" constant="false">
        <notes>
          <body xmlns="http://www.w3.org/1999/xhtml">
            <p>CHARGE: 0</p>
          </body>
        </notes>
      </species>
      <species id="M_S_Propenoyl_45_CoA_c" compartment="c" hasOnlySubstanceUnits="false" boundaryCondition="false" constant="false">
        <notes>
          <body xmlns="http://www.w3.org/1999/xhtml">
            <p>CHARGE: 0</p>
          </body>
        </notes>
      </species>
      <species id="M_S_Propinol_32_adenylate_c" compartment="c" hasOnlySubstanceUnits="false" boundaryCondition="false" constant="false">
        <notes>
          <body xmlns="http://www.w3.org/1999/xhtml">
            <p>CHARGE: 0</p>
          </body>
        </notes>
      </species>
      <species id="M_S_Propynoate_c" compartment="c" hasOnlySubstanceUnits="false" boundaryCondition="false" constant="false">
        <notes>
          <body xmlns="http://www.w3.org/1999/xhtml">
            <p>CHARGE: 0</p>
          </body>
        </notes>
      </species>
      <species id="M_S_Prostaglandin_32_E2_c" compartment="c" hasOnlySubstanceUnits="false" boundaryCondition="false" constant="false">
        <notes>
          <body xmlns="http://www.w3.org/1999/xhtml">
            <p>CHARGE: 0</p>
          </body>
        </notes>
      </species>
      <species id="M_S_Prostaglandin_32_F2alpha_c" compartment="c" hasOnlySubstanceUnits="false" boundaryCondition="false" constant="false">
        <notes>
          <body xmlns="http://www.w3.org/1999/xhtml">
            <p>CHARGE: 0</p>
          </body>
        </notes>
      </species>
      <species id="M_S_Protein_32_N6_44_N6_44_N6_45_trimethyl_45_L_45_lysine_c" compartment="c" hasOnlySubstanceUnits="false" boundaryCondition="false" constant="false">
        <notes>
          <body xmlns="http://www.w3.org/1999/xhtml">
            <p>CHARGE: 0</p>
          </body>
        </notes>
      </species>
      <species id="M_S_Protein_32_N6_45__40_lipoyl_41_lysine_c" compartment="c" hasOnlySubstanceUnits="false" boundaryCondition="false" constant="false">
        <notes>
          <body xmlns="http://www.w3.org/1999/xhtml">
            <p>CHARGE: 0</p>
          </body>
        </notes>
      </species>
      <species id="M_S_Protein_32_N6_45__40_octanoyl_41_lysine_c" compartment="c" hasOnlySubstanceUnits="false" boundaryCondition="false" constant="false">
        <notes>
          <body xmlns="http://www.w3.org/1999/xhtml">
            <p>CHARGE: 0</p>
          </body>
        </notes>
      </species>
      <species id="M_S_Protein_32_asparagine_c" compartment="c" hasOnlySubstanceUnits="false" boundaryCondition="false" constant="false">
        <notes>
          <body xmlns="http://www.w3.org/1999/xhtml">
            <p>CHARGE: 0</p>
          </body>
        </notes>
      </species>
      <species id="M_S_Protein_32_disulfide_c" compartment="c" hasOnlySubstanceUnits="false" boundaryCondition="false" constant="false">
        <notes>
          <body xmlns="http://www.w3.org/1999/xhtml">
            <p>CHARGE: 0</p>
          </body>
        </notes>
      </species>
      <species id="M_S_Protein_32_dithiol_c" compartment="c" hasOnlySubstanceUnits="false" boundaryCondition="false" constant="false">
        <notes>
          <body xmlns="http://www.w3.org/1999/xhtml">
            <p>CHARGE: 0</p>
          </body>
        </notes>
      </species>
      <species id="M_S_Protein_c" compartment="c" hasOnlySubstanceUnits="false" boundaryCondition="false" constant="false">
        <notes>
          <body xmlns="http://www.w3.org/1999/xhtml">
            <p>CHARGE: 0</p>
          </body>
        </notes>
      </species>
      <species id="M_S_Protochlorophyllide_c" compartment="c" hasOnlySubstanceUnits="false" boundaryCondition="false" constant="false">
        <notes>
          <body xmlns="http://www.w3.org/1999/xhtml">
            <p>CHARGE: 0</p>
          </body>
        </notes>
      </species>
      <species id="M_S_Protoporphyrin_c" compartment="c" hasOnlySubstanceUnits="false" boundaryCondition="false" constant="false">
        <notes>
          <body xmlns="http://www.w3.org/1999/xhtml">
            <p>CHARGE: 0</p>
          </body>
        </notes>
      </species>
      <species id="M_S_Protoporphyrinogen_32_IX_c" compartment="c" hasOnlySubstanceUnits="false" boundaryCondition="false" constant="false">
        <notes>
          <body xmlns="http://www.w3.org/1999/xhtml">
            <p>CHARGE: 0</p>
          </body>
        </notes>
      </species>
      <species id="M_S_Pseudotropine_c" compartment="c" hasOnlySubstanceUnits="false" boundaryCondition="false" constant="false">
        <notes>
          <body xmlns="http://www.w3.org/1999/xhtml">
            <p>CHARGE: 0</p>
          </body>
        </notes>
      </species>
      <species id="M_S_Pseudouridine_32_5_39__45_phosphate_c" compartment="c" hasOnlySubstanceUnits="false" boundaryCondition="false" constant="false">
        <notes>
          <body xmlns="http://www.w3.org/1999/xhtml">
            <p>CHARGE: 0</p>
          </body>
        </notes>
      </species>
      <species id="M_S_Putrescine_c" compartment="c" hasOnlySubstanceUnits="false" boundaryCondition="false" constant="false">
        <notes>
          <body xmlns="http://www.w3.org/1999/xhtml">
            <p>CHARGE: 0</p>
          </body>
        </notes>
      </species>
      <species id="M_S_Pyridine_45_2_44_3_45_dicarboxylate_c" compartment="c" hasOnlySubstanceUnits="false" boundaryCondition="false" constant="false">
        <notes>
          <body xmlns="http://www.w3.org/1999/xhtml">
            <p>CHARGE: 0</p>
          </body>
        </notes>
      </species>
      <species id="M_S_Pyridoxal_32_phosphate_c" compartment="c" hasOnlySubstanceUnits="false" boundaryCondition="false" constant="false">
        <notes>
          <body xmlns="http://www.w3.org/1999/xhtml">
            <p>CHARGE: 0</p>
          </body>
        </notes>
      </species>
      <species id="M_S_Pyridoxal_c" compartment="c" hasOnlySubstanceUnits="false" boundaryCondition="false" constant="false">
        <notes>
          <body xmlns="http://www.w3.org/1999/xhtml">
            <p>CHARGE: 0</p>
          </body>
        </notes>
      </species>
      <species id="M_S_Pyridoxamine_32_phosphate_c" compartment="c" hasOnlySubstanceUnits="false" boundaryCondition="false" constant="false">
        <notes>
          <body xmlns="http://www.w3.org/1999/xhtml">
            <p>CHARGE: 0</p>
          </body>
        </notes>
      </species>
      <species id="M_S_Pyridoxamine_c" compartment="c" hasOnlySubstanceUnits="false" boundaryCondition="false" constant="false">
        <notes>
          <body xmlns="http://www.w3.org/1999/xhtml">
            <p>CHARGE: 0</p>
          </body>
        </notes>
      </species>
      <species id="M_S_Pyridoxine_32_phosphate_c" compartment="c" hasOnlySubstanceUnits="false" boundaryCondition="false" constant="false">
        <notes>
          <body xmlns="http://www.w3.org/1999/xhtml">
            <p>CHARGE: 0</p>
          </body>
        </notes>
      </species>
      <species id="M_S_Pyridoxine_c" compartment="c" hasOnlySubstanceUnits="false" boundaryCondition="false" constant="false">
        <notes>
          <body xmlns="http://www.w3.org/1999/xhtml">
            <p>CHARGE: 0</p>
          </body>
        </notes>
      </species>
      <species id="M_S_Pyrophosphate_c" compartment="c" hasOnlySubstanceUnits="false" boundaryCondition="false" constant="false">
        <notes>
          <body xmlns="http://www.w3.org/1999/xhtml">
            <p>CHARGE: 0</p>
          </body>
        </notes>
      </species>
      <species id="M_S_Pyrophosphate_m" compartment="m" hasOnlySubstanceUnits="false" boundaryCondition="false" constant="false">
        <notes>
          <body xmlns="http://www.w3.org/1999/xhtml">
            <p>CHARGE: 0</p>
          </body>
        </notes>
      </species>
      <species id="M_S_Pyrophosphate_p" compartment="p" hasOnlySubstanceUnits="false" boundaryCondition="false" constant="false">
        <notes>
          <body xmlns="http://www.w3.org/1999/xhtml">
            <p>CHARGE: 0</p>
          </body>
        </notes>
      </species>
      <species id="M_S_Pyrophosphate_x" compartment="x" hasOnlySubstanceUnits="false" boundaryCondition="false" constant="false">
        <notes>
          <body xmlns="http://www.w3.org/1999/xhtml">
            <p>CHARGE: 0</p>
          </body>
        </notes>
      </species>
      <species id="M_S_Pyruvate_c" compartment="c" hasOnlySubstanceUnits="false" boundaryCondition="false" constant="false">
        <notes>
          <body xmlns="http://www.w3.org/1999/xhtml">
            <p>CHARGE: 0</p>
          </body>
        </notes>
      </species>
      <species id="M_S_Pyruvate_m" compartment="m" hasOnlySubstanceUnits="false" boundaryCondition="false" constant="false">
        <notes>
          <body xmlns="http://www.w3.org/1999/xhtml">
            <p>CHARGE: 0</p>
          </body>
        </notes>
      </species>
      <species id="M_S_Pyruvate_p" compartment="p" hasOnlySubstanceUnits="false" boundaryCondition="false" constant="false">
        <notes>
          <body xmlns="http://www.w3.org/1999/xhtml">
            <p>CHARGE: 0</p>
          </body>
        </notes>
      </species>
      <species id="M_S_Quercetin_32_3_45_O_45_glucoside_c" compartment="c" hasOnlySubstanceUnits="false" boundaryCondition="false" constant="false">
        <notes>
          <body xmlns="http://www.w3.org/1999/xhtml">
            <p>CHARGE: 0</p>
          </body>
        </notes>
      </species>
      <species id="M_S_Quercetin_c" compartment="c" hasOnlySubstanceUnits="false" boundaryCondition="false" constant="false">
        <notes>
          <body xmlns="http://www.w3.org/1999/xhtml">
            <p>CHARGE: 0</p>
          </body>
        </notes>
      </species>
      <species id="M_S_ROH_c" compartment="c" hasOnlySubstanceUnits="false" boundaryCondition="false" constant="false">
        <notes>
          <body xmlns="http://www.w3.org/1999/xhtml">
            <p>CHARGE: 0</p>
          </body>
        </notes>
      </species>
      <species id="M_S_RX_c" compartment="c" hasOnlySubstanceUnits="false" boundaryCondition="false" constant="false">
        <notes>
          <body xmlns="http://www.w3.org/1999/xhtml">
            <p>CHARGE: 0</p>
          </body>
        </notes>
      </species>
      <species id="M_S_R_45_S_45_Alanine_c" compartment="c" hasOnlySubstanceUnits="false" boundaryCondition="false" constant="false">
        <notes>
          <body xmlns="http://www.w3.org/1999/xhtml">
            <p>CHARGE: 0</p>
          </body>
        </notes>
      </species>
      <species id="M_S_R_45_S_45_Alanylglycine_c" compartment="c" hasOnlySubstanceUnits="false" boundaryCondition="false" constant="false">
        <notes>
          <body xmlns="http://www.w3.org/1999/xhtml">
            <p>CHARGE: 0</p>
          </body>
        </notes>
      </species>
      <species id="M_S_R_45_S_45_Glutathione_c" compartment="c" hasOnlySubstanceUnits="false" boundaryCondition="false" constant="false">
        <notes>
          <body xmlns="http://www.w3.org/1999/xhtml">
            <p>CHARGE: 0</p>
          </body>
        </notes>
      </species>
      <species id="M_S_R_c" compartment="c" hasOnlySubstanceUnits="false" boundaryCondition="false" constant="false">
        <notes>
          <body xmlns="http://www.w3.org/1999/xhtml">
            <p>CHARGE: 0</p>
          </body>
        </notes>
      </species>
      <species id="M_S_Raffinose_c" compartment="c" hasOnlySubstanceUnits="false" boundaryCondition="false" constant="false">
        <notes>
          <body xmlns="http://www.w3.org/1999/xhtml">
            <p>CHARGE: 0</p>
          </body>
        </notes>
      </species>
      <species id="M_S_Reduced_32_acceptor_c" compartment="c" hasOnlySubstanceUnits="false" boundaryCondition="false" constant="false">
        <notes>
          <body xmlns="http://www.w3.org/1999/xhtml">
            <p>CHARGE: 0</p>
          </body>
        </notes>
      </species>
      <species id="M_S_Reduced_32_electron_45_transferring_32_flavoprotein_c" compartment="c" hasOnlySubstanceUnits="false" boundaryCondition="false" constant="false">
        <notes>
          <body xmlns="http://www.w3.org/1999/xhtml">
            <p>CHARGE: 0</p>
          </body>
        </notes>
      </species>
      <species id="M_S_Reduced_32_ferredoxin_c" compartment="c" hasOnlySubstanceUnits="false" boundaryCondition="false" constant="false">
        <notes>
          <body xmlns="http://www.w3.org/1999/xhtml">
            <p>CHARGE: 0</p>
          </body>
        </notes>
      </species>
      <species id="M_S_Reduced_32_ferredoxin_m" compartment="m" hasOnlySubstanceUnits="false" boundaryCondition="false" constant="false">
        <notes>
          <body xmlns="http://www.w3.org/1999/xhtml">
            <p>CHARGE: 0</p>
          </body>
        </notes>
      </species>
      <species id="M_S_Reduced_32_ferredoxin_p" compartment="p" hasOnlySubstanceUnits="false" boundaryCondition="false" constant="false">
        <notes>
          <body xmlns="http://www.w3.org/1999/xhtml">
            <p>CHARGE: 0</p>
          </body>
        </notes>
      </species>
      <species id="M_S_Reduced_32_flavoprotein_c" compartment="c" hasOnlySubstanceUnits="false" boundaryCondition="false" constant="false">
        <notes>
          <body xmlns="http://www.w3.org/1999/xhtml">
            <p>CHARGE: 0</p>
          </body>
        </notes>
      </species>
      <species id="M_S_Retinal_c" compartment="c" hasOnlySubstanceUnits="false" boundaryCondition="false" constant="false">
        <notes>
          <body xmlns="http://www.w3.org/1999/xhtml">
            <p>CHARGE: 0</p>
          </body>
        </notes>
      </species>
      <species id="M_S_Retinol_c" compartment="c" hasOnlySubstanceUnits="false" boundaryCondition="false" constant="false">
        <notes>
          <body xmlns="http://www.w3.org/1999/xhtml">
            <p>CHARGE: 0</p>
          </body>
        </notes>
      </species>
      <species id="M_S_Riboflavin_c" compartment="c" hasOnlySubstanceUnits="false" boundaryCondition="false" constant="false">
        <notes>
          <body xmlns="http://www.w3.org/1999/xhtml">
            <p>CHARGE: 0</p>
          </body>
        </notes>
      </species>
      <species id="M_S_Ribonucleoside_32_diphosphate_c" compartment="c" hasOnlySubstanceUnits="false" boundaryCondition="false" constant="false">
        <notes>
          <body xmlns="http://www.w3.org/1999/xhtml">
            <p>CHARGE: 0</p>
          </body>
        </notes>
      </species>
      <species id="M_S_S_45_Acetyldihydrolipoamide_c" compartment="c" hasOnlySubstanceUnits="false" boundaryCondition="false" constant="false">
        <notes>
          <body xmlns="http://www.w3.org/1999/xhtml">
            <p>CHARGE: 0</p>
          </body>
        </notes>
      </species>
      <species id="M_S_S_45_Adenosyl_45_4_45_methylthio_45_2_45_oxobutanoate_c" compartment="c" hasOnlySubstanceUnits="false" boundaryCondition="false" constant="false">
        <notes>
          <body xmlns="http://www.w3.org/1999/xhtml">
            <p>CHARGE: 0</p>
          </body>
        </notes>
      </species>
      <species id="M_S_S_45_Adenosyl_45_L_45_homocysteine_c" compartment="c" hasOnlySubstanceUnits="false" boundaryCondition="false" constant="false">
        <notes>
          <body xmlns="http://www.w3.org/1999/xhtml">
            <p>CHARGE: 0</p>
          </body>
        </notes>
      </species>
      <species id="M_S_S_45_Adenosyl_45_L_45_methionine_c" compartment="c" hasOnlySubstanceUnits="false" boundaryCondition="false" constant="false">
        <notes>
          <body xmlns="http://www.w3.org/1999/xhtml">
            <p>CHARGE: 0</p>
          </body>
        </notes>
      </species>
      <species id="M_S_S_45_Adenosylmethioninamine_c" compartment="c" hasOnlySubstanceUnits="false" boundaryCondition="false" constant="false">
        <notes>
          <body xmlns="http://www.w3.org/1999/xhtml">
            <p>CHARGE: 0</p>
          </body>
        </notes>
      </species>
      <species id="M_S_S_45_Aminomethyldihydrolipoylprotein_c" compartment="c" hasOnlySubstanceUnits="false" boundaryCondition="false" constant="false">
        <notes>
          <body xmlns="http://www.w3.org/1999/xhtml">
            <p>CHARGE: 0</p>
          </body>
        </notes>
      </species>
      <species id="M_S_S_45_Aminomethyldihydrolipoylprotein_m" compartment="m" hasOnlySubstanceUnits="false" boundaryCondition="false" constant="false">
        <notes>
          <body xmlns="http://www.w3.org/1999/xhtml">
            <p>CHARGE: 0</p>
          </body>
        </notes>
      </species>
      <species id="M_S_S_45_Benzoate_32_coenzyme_32_A_c" compartment="c" hasOnlySubstanceUnits="false" boundaryCondition="false" constant="false">
        <notes>
          <body xmlns="http://www.w3.org/1999/xhtml">
            <p>CHARGE: 0</p>
          </body>
        </notes>
      </species>
      <species id="M_S_S_45_Formylglutathione_c" compartment="c" hasOnlySubstanceUnits="false" boundaryCondition="false" constant="false">
        <notes>
          <body xmlns="http://www.w3.org/1999/xhtml">
            <p>CHARGE: 0</p>
          </body>
        </notes>
      </species>
      <species id="M_S_S_45_Glutaryldihydrolipoamide_c" compartment="c" hasOnlySubstanceUnits="false" boundaryCondition="false" constant="false">
        <notes>
          <body xmlns="http://www.w3.org/1999/xhtml">
            <p>CHARGE: 0</p>
          </body>
        </notes>
      </species>
      <species id="M_S_S_45_Sulfo_45_L_45_cysteine_c" compartment="c" hasOnlySubstanceUnits="false" boundaryCondition="false" constant="false">
        <notes>
          <body xmlns="http://www.w3.org/1999/xhtml">
            <p>CHARGE: 0</p>
          </body>
        </notes>
      </species>
      <species id="M_S_S_45__40_1_44_2_45_Dichlorovinyl_41_glutathione_c" compartment="c" hasOnlySubstanceUnits="false" boundaryCondition="false" constant="false">
        <notes>
          <body xmlns="http://www.w3.org/1999/xhtml">
            <p>CHARGE: 0</p>
          </body>
        </notes>
      </species>
      <species id="M_S_S_45__40_2_44_2_45_Dichloro_45_1_45_hydroxy_41_ethyl_32_glutathione_c" compartment="c" hasOnlySubstanceUnits="false" boundaryCondition="false" constant="false">
        <notes>
          <body xmlns="http://www.w3.org/1999/xhtml">
            <p>CHARGE: 0</p>
          </body>
        </notes>
      </species>
      <species id="M_S_S_45__40_2_45_Chloroacetyl_41_glutathione_c" compartment="c" hasOnlySubstanceUnits="false" boundaryCondition="false" constant="false">
        <notes>
          <body xmlns="http://www.w3.org/1999/xhtml">
            <p>CHARGE: 0</p>
          </body>
        </notes>
      </species>
      <species id="M_S_S_45__40_2_45_Methylbutanoyl_41__45_dihydrolipoamide_c" compartment="c" hasOnlySubstanceUnits="false" boundaryCondition="false" constant="false">
        <notes>
          <body xmlns="http://www.w3.org/1999/xhtml">
            <p>CHARGE: 0</p>
          </body>
        </notes>
      </species>
      <species id="M_S_S_45__40_2_45_Methylpropanoyl_41__45_dihydrolipoamide_c" compartment="c" hasOnlySubstanceUnits="false" boundaryCondition="false" constant="false">
        <notes>
          <body xmlns="http://www.w3.org/1999/xhtml">
            <p>CHARGE: 0</p>
          </body>
        </notes>
      </species>
      <species id="M_S_S_45__40_3_45_Methylbutanoyl_41__45_dihydrolipoamide_c" compartment="c" hasOnlySubstanceUnits="false" boundaryCondition="false" constant="false">
        <notes>
          <body xmlns="http://www.w3.org/1999/xhtml">
            <p>CHARGE: 0</p>
          </body>
        </notes>
      </species>
      <species id="M_S_S_45__40_Formylmethyl_41_glutathione_c" compartment="c" hasOnlySubstanceUnits="false" boundaryCondition="false" constant="false">
        <notes>
          <body xmlns="http://www.w3.org/1999/xhtml">
            <p>CHARGE: 0</p>
          </body>
        </notes>
      </species>
      <species id="M_S_S_45__40_Hydroxymethyl_41_glutathione_c" compartment="c" hasOnlySubstanceUnits="false" boundaryCondition="false" constant="false">
        <notes>
          <body xmlns="http://www.w3.org/1999/xhtml">
            <p>CHARGE: 0</p>
          </body>
        </notes>
      </species>
      <species id="M_S_Sabinene_32_hydrate_c" compartment="c" hasOnlySubstanceUnits="false" boundaryCondition="false" constant="false">
        <notes>
          <body xmlns="http://www.w3.org/1999/xhtml">
            <p>CHARGE: 0</p>
          </body>
        </notes>
      </species>
      <species id="M_S_Salicylate_c" compartment="c" hasOnlySubstanceUnits="false" boundaryCondition="false" constant="false">
        <notes>
          <body xmlns="http://www.w3.org/1999/xhtml">
            <p>CHARGE: 0</p>
          </body>
        </notes>
      </species>
      <species id="M_S_Sarcosine_c" compartment="c" hasOnlySubstanceUnits="false" boundaryCondition="false" constant="false">
        <notes>
          <body xmlns="http://www.w3.org/1999/xhtml">
            <p>CHARGE: 0</p>
          </body>
        </notes>
      </species>
      <species id="M_S_Se_45_Adenosylselenohomocysteine_c" compartment="c" hasOnlySubstanceUnits="false" boundaryCondition="false" constant="false">
        <notes>
          <body xmlns="http://www.w3.org/1999/xhtml">
            <p>CHARGE: 0</p>
          </body>
        </notes>
      </species>
      <species id="M_S_Se_45_Adenosylselenomethionine_c" compartment="c" hasOnlySubstanceUnits="false" boundaryCondition="false" constant="false">
        <notes>
          <body xmlns="http://www.w3.org/1999/xhtml">
            <p>CHARGE: 0</p>
          </body>
        </notes>
      </species>
      <species id="M_S_Se_45_Methylselenocysteine_c" compartment="c" hasOnlySubstanceUnits="false" boundaryCondition="false" constant="false">
        <notes>
          <body xmlns="http://www.w3.org/1999/xhtml">
            <p>CHARGE: 0</p>
          </body>
        </notes>
      </species>
      <species id="M_S_Se_45_Methylselenomethionine_c" compartment="c" hasOnlySubstanceUnits="false" boundaryCondition="false" constant="false">
        <notes>
          <body xmlns="http://www.w3.org/1999/xhtml">
            <p>CHARGE: 0</p>
          </body>
        </notes>
      </species>
      <species id="M_S_Secologanin_c" compartment="c" hasOnlySubstanceUnits="false" boundaryCondition="false" constant="false">
        <notes>
          <body xmlns="http://www.w3.org/1999/xhtml">
            <p>CHARGE: 0</p>
          </body>
        </notes>
      </species>
      <species id="M_S_Sedoheptulose_32_1_44_7_45_bisphosphate_c" compartment="c" hasOnlySubstanceUnits="false" boundaryCondition="false" constant="false">
        <notes>
          <body xmlns="http://www.w3.org/1999/xhtml">
            <p>CHARGE: 0</p>
          </body>
        </notes>
      </species>
      <species id="M_S_Sedoheptulose_32_1_44_7_45_bisphosphate_p" compartment="p" hasOnlySubstanceUnits="false" boundaryCondition="false" constant="false">
        <notes>
          <body xmlns="http://www.w3.org/1999/xhtml">
            <p>CHARGE: 0</p>
          </body>
        </notes>
      </species>
      <species id="M_S_Sedoheptulose_32_7_45_phosphate_c" compartment="c" hasOnlySubstanceUnits="false" boundaryCondition="false" constant="false">
        <notes>
          <body xmlns="http://www.w3.org/1999/xhtml">
            <p>CHARGE: 0</p>
          </body>
        </notes>
      </species>
      <species id="M_S_Sedoheptulose_32_7_45_phosphate_p" compartment="p" hasOnlySubstanceUnits="false" boundaryCondition="false" constant="false">
        <notes>
          <body xmlns="http://www.w3.org/1999/xhtml">
            <p>CHARGE: 0</p>
          </body>
        </notes>
      </species>
      <species id="M_S_Selenate_c" compartment="c" hasOnlySubstanceUnits="false" boundaryCondition="false" constant="false">
        <notes>
          <body xmlns="http://www.w3.org/1999/xhtml">
            <p>CHARGE: 0</p>
          </body>
        </notes>
      </species>
      <species id="M_S_Selenide_c" compartment="c" hasOnlySubstanceUnits="false" boundaryCondition="false" constant="false">
        <notes>
          <body xmlns="http://www.w3.org/1999/xhtml">
            <p>CHARGE: 0</p>
          </body>
        </notes>
      </species>
      <species id="M_S_Selenite_c" compartment="c" hasOnlySubstanceUnits="false" boundaryCondition="false" constant="false">
        <notes>
          <body xmlns="http://www.w3.org/1999/xhtml">
            <p>CHARGE: 0</p>
          </body>
        </notes>
      </species>
      <species id="M_S_Selenocystathionine_c" compartment="c" hasOnlySubstanceUnits="false" boundaryCondition="false" constant="false">
        <notes>
          <body xmlns="http://www.w3.org/1999/xhtml">
            <p>CHARGE: 0</p>
          </body>
        </notes>
      </species>
      <species id="M_S_Selenocysteine_c" compartment="c" hasOnlySubstanceUnits="false" boundaryCondition="false" constant="false">
        <notes>
          <body xmlns="http://www.w3.org/1999/xhtml">
            <p>CHARGE: 0</p>
          </body>
        </notes>
      </species>
      <species id="M_S_Selenohomocysteine_c" compartment="c" hasOnlySubstanceUnits="false" boundaryCondition="false" constant="false">
        <notes>
          <body xmlns="http://www.w3.org/1999/xhtml">
            <p>CHARGE: 0</p>
          </body>
        </notes>
      </species>
      <species id="M_S_Selenomethionine_c" compartment="c" hasOnlySubstanceUnits="false" boundaryCondition="false" constant="false">
        <notes>
          <body xmlns="http://www.w3.org/1999/xhtml">
            <p>CHARGE: 0</p>
          </body>
        </notes>
      </species>
      <species id="M_S_Selenomethionyl_45_tRNA_40_Met_41__c" compartment="c" hasOnlySubstanceUnits="false" boundaryCondition="false" constant="false">
        <notes>
          <body xmlns="http://www.w3.org/1999/xhtml">
            <p>CHARGE: 0</p>
          </body>
        </notes>
      </species>
      <species id="M_S_Shikimate_32_3_45_phosphate_c" compartment="c" hasOnlySubstanceUnits="false" boundaryCondition="false" constant="false">
        <notes>
          <body xmlns="http://www.w3.org/1999/xhtml">
            <p>CHARGE: 0</p>
          </body>
        </notes>
      </species>
      <species id="M_S_Shikimate_c" compartment="c" hasOnlySubstanceUnits="false" boundaryCondition="false" constant="false">
        <notes>
          <body xmlns="http://www.w3.org/1999/xhtml">
            <p>CHARGE: 0</p>
          </body>
        </notes>
      </species>
      <species id="M_S_Sinapate_c" compartment="c" hasOnlySubstanceUnits="false" boundaryCondition="false" constant="false">
        <notes>
          <body xmlns="http://www.w3.org/1999/xhtml">
            <p>CHARGE: 0</p>
          </body>
        </notes>
      </species>
      <species id="M_S_Sinapoyl_32_aldehyde_c" compartment="c" hasOnlySubstanceUnits="false" boundaryCondition="false" constant="false">
        <notes>
          <body xmlns="http://www.w3.org/1999/xhtml">
            <p>CHARGE: 0</p>
          </body>
        </notes>
      </species>
      <species id="M_S_Sinapoyl_32_malate_c" compartment="c" hasOnlySubstanceUnits="false" boundaryCondition="false" constant="false">
        <notes>
          <body xmlns="http://www.w3.org/1999/xhtml">
            <p>CHARGE: 0</p>
          </body>
        </notes>
      </species>
      <species id="M_S_Sinapoyl_45_CoA_c" compartment="c" hasOnlySubstanceUnits="false" boundaryCondition="false" constant="false">
        <notes>
          <body xmlns="http://www.w3.org/1999/xhtml">
            <p>CHARGE: 0</p>
          </body>
        </notes>
      </species>
      <species id="M_S_Sinapoylcholine_c" compartment="c" hasOnlySubstanceUnits="false" boundaryCondition="false" constant="false">
        <notes>
          <body xmlns="http://www.w3.org/1999/xhtml">
            <p>CHARGE: 0</p>
          </body>
        </notes>
      </species>
      <species id="M_S_Sinapyl_32_alcohol__biomass" compartment="biomass" hasOnlySubstanceUnits="false" boundaryCondition="false" constant="false">
        <notes>
          <body xmlns="http://www.w3.org/1999/xhtml">
            <p>CHARGE: 0</p>
          </body>
        </notes>
      </species>
      <species id="M_S_Sinapyl_32_alcohol_c" compartment="c" hasOnlySubstanceUnits="false" boundaryCondition="false" constant="false">
        <notes>
          <body xmlns="http://www.w3.org/1999/xhtml">
            <p>CHARGE: 0</p>
          </body>
        </notes>
      </species>
      <species id="M_S_Sitosterol_c" compartment="c" hasOnlySubstanceUnits="false" boundaryCondition="false" constant="false">
        <notes>
          <body xmlns="http://www.w3.org/1999/xhtml">
            <p>CHARGE: 0</p>
          </body>
        </notes>
      </species>
      <species id="M_S_Spermidine_c" compartment="c" hasOnlySubstanceUnits="false" boundaryCondition="false" constant="false">
        <notes>
          <body xmlns="http://www.w3.org/1999/xhtml">
            <p>CHARGE: 0</p>
          </body>
        </notes>
      </species>
      <species id="M_S_Spermine_c" compartment="c" hasOnlySubstanceUnits="false" boundaryCondition="false" constant="false">
        <notes>
          <body xmlns="http://www.w3.org/1999/xhtml">
            <p>CHARGE: 0</p>
          </body>
        </notes>
      </species>
      <species id="M_S_Sphinganine_32_1_45_phosphate_c" compartment="c" hasOnlySubstanceUnits="false" boundaryCondition="false" constant="false">
        <notes>
          <body xmlns="http://www.w3.org/1999/xhtml">
            <p>CHARGE: 0</p>
          </body>
        </notes>
      </species>
[truncated: 1,906,594 more chars]
